# Supplementary material for: Essential developmental processes in Physcomitrium patens require distinct levels of total activity provided by functionally redundant PpROP GTPases
Source: New Phytol. 2025 Oct 5;248(6):2865–90. doi: 10.1111/nph.70603 (PMC12630451; doi:10.1111/nph.70603)
Supplement: Supplementary file 2 — Table S1 Physcomitrium patens lines used in this study. Table S2 Culture media used in this study. Table S3 Oligonucleotides used in this study. Table S4 Vectors used in this study. Table S5 Statistical analyses. Table S6 Rate of polarized cell expansion of rop 4xKO/ind pro:ROP2 at low induction level. Table S7 ROP protein families in mosses: number of members and amino acid sequence conservation. Please note: Wiley is not responsible for the content or functionality of any Supporting Information supplied by the authors. Any queries (other than missing material) should be directed to the New Phytologist Central Office. [file NPH-248-2865-s001.xlsx]

## Sheet: S1
Supporting InformationTable S1. P. patens lines used in this study.
P. patens strain ID (if applicable: β-estradiol levels used to induce transgene expression indicated in brackets: [ ])	Source	Vector ID	No. Of independent lines
Physcomitrium patens ecotype Grandsen	Ashton and Cove, 1977	N/A	-
rop1 (rop1 knock-out mutant, homologous recombination)	this paper	pSLU33	3
rop2 (rop2 knock-out mutant, homologous recombination)	this paper	pSLU34	1
rop3 (rop3 knock-out mutant, homologous recombination)	this paper	pSLU35	2
rop4 (rop4 knock-out mutant, homologous recombination)	this paper	pSLU36	1
rop1/2 (rop1/2 knock-out mutant, homologous recombination)	this paper	pSLU33/pSLU34	5
prop2/4 (rop2/4 knock-out mutant, homologous recombination)	this paper	pSLU34/pSLU36	3
rop3/1 (rop3/1 knock-out mutant, homologous recombination)	this paper	pSLU33/pSLU35	2
rop3/2 (rop3/2 knock-out mutant, homologous recombination)	this paper	pSLU34/pSLU35	5
rop3/4 (rop3/4 knock-out mutant, homologous recombination)	this paper	pSLU35/pSLU36	2
rop4/1 (rop4/1 knock-out mutant, homologous recombination)	this paper	pSLU33/pSLU36	1
rop2/4/1 (rop2/4/1 knock-out mutant, homologous recombination)	this paper	pSLU33/pSLU34/pSLU36	1
rop3/1/2 (rop3/1/2 knock-out mutant, homologous recombination)	this paper	pSLU33/pSLU34/pSLU35	3
rop3/2/4 (rop3/2/4 knock-out mutant, homologous recombination)	this paper	pSLU34/pSLU35/pSLU36	4
rop3/1/4 (rop3/1/4 knock-out mutant, homologous recombination)	this paper	pSLU33/pSLU35/pSLU36	2
rop3/2/4/1 (rop3/2/4/1 and rop3/4/1/2 knock-out mutants, homologous recombination)	this paper	pSLU33/pSLU34/pSLU35/pSLU36	3
rop3/4/1/2 (rop3/2/4/1 and rop3/4/1/2 knock-out mutants, homologous recombination)	this paper	pSLU33/pSLU34/pSLU35/pSLU36	1
rop4xKO/indpro:ROP2cDNA (rop2/4/1/3 complemented with inducible PpROP2cDNA by gene replacement of PpROP3 in rop2/4/1) [b-estradiol: 0-1 µM]	this paper	pSLU33/pSLU34/pSLU36/pFAU431	2
rop4xKO/ROP1pro:ROP1cDNA (rop3/2/4/1 complemented with PpROP1cDNA by gene replacement of PpROP1 in rop3/2/4)	this paper	pSLU34/pSLU35/pSLU36/pFAU508	3
rop4xKO/ROP1pro:ROP2cDNA (rop3/2/4/1 complemented with PpROP2cDNA by gene replacement of PpROP1 in rop3/2/4)	this paper	pSLU34/pSLU35/pSLU36/pFAU509	3
rop4xKO/ROP1pro:ROP3cDNA (rop3/2/4/1 complemented with PpROP3cDNA by gene replacement of PpROP1 in rop3/2/4)	this paper	pSLU34/pSLU35/pSLU36/pFAU517	2
rop4xKO/ROP1pro:ROP1Q64L (rop3/2/4/1 complemented with PpROP1Q64L by gene replacement of PpROP1 in rop3/2/4)	this paper	pSLU34/pSLU35/pSLU36/pFAU306	3
rop4xKO/ROP1pro:ROP1F31L (rop3/2/4/1 with PpROP1F31L by gene replacement of PpROP1 in rop3/2/4)	this paper	pSLU34/pSLU35/pSLU36/pFAU421	4
rop4xKO/indpro:AtROP7cDNA (rop3/1/2/4 complemented with inducible AtROP7 by gene replacement of PpROP4 in rop3/1/2) [b-estradiol: 0-10-3 µM]	this paper	pSLU33/pSLU34/pSLU35/pFAU398	2
rop4xKO/indpro:HsRHOAcDNA (rop3/1/2/4 complemented with inducible HsRhoA by gene replacement of PpROP4 in rop3/1/2) [b-estradiol: 0-1 µM]	this paper	pSLU33/pSLU34/pSLU35/pFAU402	2
WT/indpro:ROP1cDNA (inducible PpROP1 targeted in PIG1 neutral region of WT) [b-estradiol: 0-1 µM]	this paper	pFAU461	4
PINApro:PINA-GFP (homologous recombination in WT P108 neutral genomic locus)	this paper	pFAUobt63	2
rop2xKO/PINApro:PINA-GFP (homologous recombination in P108 neutral genomic locus of rop1/2)	this paper	pSLU33/pSLU35/pFAUobt63	2
References:
Ashton NW, Cove DJ. 1977. The isolation and preliminary characterisation of auxotrophic and analogue resistant mutants of the moss, Physcomitrella patens. Mol. Gen. Genetics 154(1): 87-95.

## Sheet: S2
Supporting Information Table S2. Culture media used in this study.
Figure/ Supporting Information Figure / Supporting Information Table	Medium	Vancomycin (100 µg/ml)	Agar	Culture
Fig. 1a-d; 1f 5 days	BCDA	+	+	regenerated from protoplasts, 5-day-old
Fig. 1e; 1f 5 weeks	BCD	+	+	regenerated from protoplasts, 5-week-old
Fig. 2a-c; 2f	BCDA	+	+	regenerated from protoplasts, 5-day-old
Fig. 2d; 2e; 2g-h	BCD	+	+	regenerated from protoplasts, 5-week-old
Fig. 3a-b	BCDA	+	+	regenerated from homogenized protonemata, 1-week-old
Fig. 3c; 3e 5 days	BCDA	+	+	regenerated from protoplasts, 5-day-old
Fig. 3d; 3e 4 weeks	BCD	+	+	regenerated from protoplasts, 4-week-old
Fig. 4a-c	BCDA	+	+	regenerated from homogenized protonemata, 1-week-old
Fig. 4d 5 days; 4e	BCDA	+	+	regenerated from protoplasts, 5-day-old
Fig. 4d 5 weeks	BCD	+	+	regenerated from protoplasts, 5-week-old
Fig. 4f-g	BCDA	+	+	regenerated from protoplasts, 4-day-old
Fig. 5a 5 days; 5c-e 5 days	BCDA	+	+	regenerated from protoplasts, 5-day-old
Fig. 5a 4 weeks; 5e 4 weeks	BCD	+	+	regenerated from protoplasts, 4-week-old
Fig. 5a 4 weeks genotype: rop4xKO/indpro:ROP2, 0-0.2 nM b-estradiol	BCD	+	+	regenerated from protoplasts, 4-week-old
		+	-	regenerated from. protoplasts, 4-week-old
Fig. 5b	BCDA	+	+	regenerated from protoplasts, 7 to 10-day-old
Fig. 6a	BCDA	+	+	regenerated from homogenized protonemata, 1-week-old
Fig. 6b-f; 6h 5 days	BCDA	+	+	regenerated from protoplasts, 5-day-old
Fig. 6g; 6h 4 weeks	BCD	+	+	regenerated from protoplasts, 4-week-old
Fig. 7a	BCDA	+	+	regenerated from homogenized protonemata, 1-week-old
Fig. 7b 5 days; 7d 5 days; 7e genotypes: WT; rop3/2/4; rop4xKO/ROP1pro:ROP1F31L	BCDA	+	+	regenerated from protoplasts, 5-day-old
Fig. 7b 5 days genotypes: rop4xKO; rop4xKO/ROP1pro:ROP1Q64L	BCDA	+	+	regenerated from homogenized protonemata, 1-week-old
Fig. 7b 5 weeks; 7d 5 weeks genotypes: WT; rop3/2/4; rop4xKO/ROP1pro:ROP1F31L	BCD	+	+	regenerated from protoplasts, 5-week-old
Fig. 7b 5 weeks genotypes: rop4xKO; rop4xKO/ROP1pro:ROP1Q64L	BCD	+	+	regenerated from homogenized protonemata, 5-week-old
Fig. 7c genotypes: WT; rop3/2/4; rop4xKO/ROP1pro:ROP1F31L	BCD	+	+	regenerated from protoplasts, 5-week-old
Fig. 7c genotype: rop4xKO/ROP1pro:ROP1Q64L	BCDA	+	-	regenerated from homogenized protonemata, 5-week-old
Fig. 8a-b	BCDA	+	+	regenerated from homogenized protonemata, 1-week-old
Fig. 8c	BCD	+	+	regenerated from homogenized protonemata, 5-week-old
Fig. S4	BCDA	+	+	regenerated from homogenized protonemata, 1-week-old
Fig. S5a-d; S5f 5 days	BCDA	+	+	regenerated from protoplasts, 5-day-old
Fig. S5e; S5f 5 weeks	BCD	+	+	regenerated from protoplasts, 5-week-old
Fig. S6	BCDA	+	+	regenerated from protoplasts, 5-day-old
Fig. S7 a-c	BCDA	+	+	regenerated from homogenized protonemata, 1-week-old
Fig. S8a	BCDA	+	+	regenerated from homogenized protonemata, 1-week-old
Fig. S8b	BCDA	+	+	regenerated from protoplasts, 4-day-old
Fig. S8c-e	BCDA	+	+	regenerated from protoplasts, 5-day-old
Fig. S8f	BCD	+	+	regenerated from protoplasts, 4-week-old
Fig. S9 genotype: WT	BCD	+	-	regenerated from homogenized protonemata, 2-week-old
Fig. S9 genotype: rop4xKO/ROP1pro:ROP1Q64L	BCD	+	-	regenerated from homogenized protonemata, 5-week-old
Table S6 0 - 0.9 nM b-estradiol	BCDA	+	+	regenerated from protoplasts, 5-day-old
References:
Ashton NW, Cove DJ. 1977. The isolation and preliminary characterisation of auxotrophic and analogue resistant mutants of the moss, Physcomitrella patens. Mol. Gen. Genetics 154(1): 87-95.
Kubo M, Imai A, Nishiyama T, Ishikawa M, Sato Y, Kurata T, Hiwatashi Y, Reski R, Hasebe M. 2013. System for Stable β-Estradiol-Inducible Gene Expression in the Moss Physcomitrella patens. PLoS One 8(9): e77356.

## Sheet: S3
Supporting Information Table S3. Oligonucleotides used in this study.
Primer ID	Purpose	Sequence	Additional information
SLU-34	Construction of pSLU33	GTTTCTCGAGCCTCTAACCCTGCTTGCTTG	rop1 KO, Xhol, F
SLU-35	Construction of pSLU33	GTTTAAGCTTCTTAACGCTTCACAGCCACA	rop1 KO, HindIII, R
SLU-36	Construction of pSLU33, pFAU306	GTTTACTAGTGACCGGACTCAGTTTTTGGA	rop1 KO, SpeI, F
SLU-37	Construction of pSLU33, pFAU306	GTTTGCGGCCGCTGAAGAGATGCCGTTGAGTG	rop1 KO, NotI, R
SLU-38	Construction of pSLU34	GTTTGGGCCCACAGCCCTTCTTCCAATCCT	rop2 KO, ApaI, F
SLU-39	Construction of pSLU34	GTTTGAATTCAACCCGCCGACAACTATACA	rop2 KO, EcoRI, R
SLU-40	Construction of pSLU34	GTTTGCGGCCGCGACTCGGCTCAGTTTTTGGA	rop2 KO, NotI, F
SLU-41	Construction of pSLU34	GTTTGCGGCCGCGGGCCCTGATCTGTGACACCCGACAT	rop2 KO, NotI (ApaI), R
SLU-42	Construction of pSLU35	GTTTGGTACCTCTCCTGGTTTGTTCCGATG	rop3 KO, KpnI, F
SLU-43	Construction of pSLU35	GTTTCTCGAGGCTTCAGCCTGCCTTTCTAA	rop3 KO, XhoI, R
SLU-44	Construction of pSLU35	GTTTGCGGCCGCATTACGTGGCGGTCCTTATG	rop3 KO, NotI, F
SLU-45	Construction of pSLU35	GTTTGAGCTCTGAGAAAACTGCGAAGCTCA	rop3 KO, SacI, R
SLU46	Construction of pSLU36	GTTTGTCGACGCCAAGCCATTAGAGACTGC	rop4 KO, SalI, F
SLU-47	Construction of pSLU36	GTTTGGATCCAACCTCACCCTGGATCTCCT	rop4 KO, BamHI, R
SLU-48	Construction of pSLU36	GTTTACTAGTAAGCTCGTTCATCGTCTGGT	rop4 KO, SpeI, F
SLU-49	Construction of pSLU36	GTTTACGCGTTCTGTACAAATGCCGATCCA	rop4 KO, MluI, R
FAU-927	Construction of pFAU253	CACCATGAGCACCTCCCGGTT	PpROP1cDNA+3' UTR in pENTR/D-Topo, F
FAU-A263	Construction of pFAU253	AGTCTACAATGACTCCCACT	PpROP1cDNA+3' UTR in pENTR/D-Topo, R
FAU-596	Construction of pFAU256	CTACCCTATGCAGGTCTAGAAGATTACAACAGAC	site directed mutagenesis PpROP1Q64L, F
FAU-597	Construction of pFAU256	GTCTGTTGTAATCTTCTAGACCTGCATAGGGTAG	site directed mutagenesis PpROP1Q64L, R
FAU-A496	Construction of pFAU306	GTCGACGACTGCGTCCCAGCTCG	upstream PpROP1, SalI, F
FAU-A502	Construction of pFAU306	GGTACCCCTCTAACCCTGCTTGCTTG	upstream PpROP1, KpnI, F
FAU-B159	Construction of pFAU417	CTCATATACCAGCAATACATTACCTACTGATTACGTACCAACCG	site directed mutagenesis PpROP1F31L, F
FAU-B160	Construction of pFAU417	CGGTTGGTACGTAATCAGTAGGTAATGTATTGCTGGTATATGAG	site directed mutagenesis PpROP1F31L, R
FAU-A497	Construction of pFAU306, pFAU418, pFAU506	GTCGACATGAGCACCTCCCGGTT	PpROP1cDNA, SalI, F
FAU-A498	Construction of pFAU306, pFAU418, pFAU506	AAGCTTAGTCTACAATGACTCCCACT	PpROP1cDNA + 3'UTR, HINDIII, R
FAU-B823	Construction of pFAU507	GTCGACATGAGCACATCTCGGTTTATCAA	PpROP2cDNA, SalI, F
FAU-B824	Construction of pFAU507	AAGCTTGCAGTGACAAGTAGTGACTGTGACC	PpROP2cDNA, HindIII, R
FAU-B825	Construction of pFAU514	GTCGACATGAGCACTTCTCGCTTTATCAA	PpROP3cDNA + SalI, F
FAU-B826	Construction of pFAU514	AAGCTTATGATGAACACAAGCGACAGTTT	PpROP3cDNA + HindIII,R
FAU-A507	Construction of pFAU290	CACCATGAGCACAGCAAGATTCATTAAG	AtROP7cNDA in pENTR/D-Topo, F
FAU-A508	Construction of pFAU290	TTATAGGAAAAAGCATATTCTTGATCTCTTA	AtROP7cNDA in pENTR/D-Topo, R
FAU-B138	Construction of pFAU391	ACTAGTAGCTTGGGCTGCAGGT	lexA + gateway + terminator of pGX8 in pSLU36, SpeI, F
FAU-B139	Construction of pFAU391	ACTAGTGTAAAGCCTATACTGTACTTAACTTGATTG	lexA + gateway + terminator of pGX8 in pSLU36, SpeI, R
FAU-B140	Construction of pFAU391	CACGTGTTTTGTTTGAGGAGGTTTTACTTTTTT	GX8pro + XVE + terminator of pGX8 in pSLU36, PmlI, F
FAU-B141	Construction of pFAU391	GTTTAAACAAAAGCCTATACTGTACTTAACTTGATT	GX8pro + XVE + terminator of pGX8 in pSLU36, PmeI, R
FAU-A561	Construction of pFAU294	CACCATGGCTGCCATCCGGA	HsRHOAcDNA in pENTR/D-Topo, F
FAU-A562	Construction of pFAU294	CTACAAGACAAGGCACCCAG	HsRHOAcDNA in pENTR/D-Topo, R
FAU-A390	Construction of pFAU269	CACCATGAGCACATCTCGGTTTATCAA	PpROP2cDNA+3' UTR, in pENTR/D-Topo, F
SLU-174	Construction of pFAU269	GCAGTGACAAGTAGTGACTGTGACC	PpROP2cDNA+3' UTR, in pENTR/D-Topo, R
FAU-A391	Construction of pFAU270	CACCATGAGCACATCTCGGTTTATCAA	PpROP3cDNA+3' UTR, in pENTR/D-Topo, F
SLU-176	Construction of pFAU270	ATGATGAACACAAGCGACAGTTT	PpROP3cDNA+3' UTR, in pENTR/D-Topo, R
FAU-B149	Construction of pFAU425, pFAU427	GCGGCCGCTTTTGTTTGAGGAGGTTTTACTTTTTT	GX8pro + XVE + ter of pGX8 in pSLU35, pSLU34, NotI, F
FAU-B150	Construction of pFAU425, pFAU427	GCGGCCGCAAAAGCCTATACTGTACTTAACTTGATT	GX8pro + XVE + ter of pGX8 in pSLU35, pSLU34, NotI, R
FAU-B147	Construction of pFAU425	GATATCAGCTTGGGCTGCAGGT	lexA + gateway + ter of pGX8 in pSLU35, EcoRV, F
FAU-B148	Construction of pFAU425	GATATCGTAAAGCCTATACTGTACTTAACTTGATTG	lexA + gateway + ter of pGX8 in pSLU35, EcoRV, R
FAU-B145	Construction of pFAU426	AATTCAACACGTGTTGTTTAAAC	addition of PmeI and PmlI after EcoRI in pSLU34, F
FAU-B146	Construction of pFAU426	AATTGTTTAAACAACACGTGTTG	addition of PmeI and PmlI after EcoRI in pSLU34, R
FAU-B152	Construction of pFAU427	CACGTGAGCTTGGGCTGCAGGT	lexA + gateway + ter of pGX8 in pSLU34, PmlI, F
FAU-B153	Construction of pFAU427	GTTTAAACGTAAAGCCTATACTGTACTTAACTTGATTG	lexA + gateway + ter of pGX8 in pSLU34, PmeI, R
SLU-100	rop1, rop4xKO/ROP1pro:ROP1cDNA (pFAU508), rop4xKO/ROP1pro:ROP2cDNA (pFAU509), rop4xKO/ROP3pro:ROP1cDNA (pFAU517), rop4xKO/ROP1pro:ROP1Q64LcDNA (pFAU306), rop4xKO/ROP1pro:ROP1F31LcDNA (pFAU421) genotyping	AACTGAGGATGCCGAGCTTA	outside 5 ' targeting sequence in PpROP1, F
FAU-786	rop1, rop4xKO/ROP1pro:ROP1cDNA (pFAU508), rop4xKO/ROP1pro:ROP2cDNA (pFAU509), rop4xKO/ROP1pro:ROP3cDNA (pFAU517), rop4xKO/ROP1pro:ROP1Q64LcDNA (pFAU306), rop4xKO/ROP1pro:ROP1F31LcDNA (pFAU421) genotyping	GCGGCTGAGTGGCTCCTTCAACG	outside 5' targeting sequence in pSLU33, pFAU508, pFAU509, pFAU517, pFAU306, pFAU421, R
SLU-101	rop1, rop4xKO/ROP1pro:ROP1cDNA (pFAU508), rop4xKO/ROP1pro:ROP2cDNA (pFAU509), rop4xKO/ROP1pro:ROP3cDNA (pFAU517), rop4xKO/ROP1pro:ROP1Q64LcDNA (pFAU306), rop4xKO/ROP1pro:ROP1F31LcDNA (pFAU421) genotyping	AATGTATCCTCGACAGCTTTTC	outside 3' targeting sequence in PpROP1, R
FAU-785	rop1, rop4xKO/ROP1pro:ROP1cDNA (pFAU508), rop4xKO/ROP1pro:ROP2cDNA (pFAU509), rop4xKO/ROP1pro:PpROP3cDNA (pFAU517), rop4xKO/ROP1pro:ROP1Q64LcDNA (pFAU306), rop4xKO/ROP1pro:ROP1F31LcDNA (pFAU421) genotyping	CCCGAGAATTATGCAGCATTT	outside 3' targeting sequence in pSLU33, pFAU508, pFAU509, pFAU517, pFAU306, pFAU421, F
FAU-731	rop2 genotyping	CGCTAAAACGAGGCTCTT	outside 5' targeting sequence in PpROP2, F
PcmR	rop2, rop3, rop4 genotyping	GAGGAAGGGTCTTGCGAAGGATAGTG	outside 5' targetting sequence in pSLU34, pSLU35, pSLU36, R
FAU-732	rop2 genotyping	GCTAGCGTACATGACAATACA	outside 3 'targeting sequence in PpROP2, R
SLU-502	rop2, rop3 genotyping	CTTTCAAGATCAAAACTAGTTCCC	outside 3' targeting sequence in pSLU34, pSLU35, F
SLU-104	rop3, rop4xKO/indpro:ROP2cDNA (pFAU431) genotyping	TCACTTTGTTCGCTACAGTTGA	outside 5' targeting sequence in PpROP3, F
SLU-105	rop3, rop4xKO/indpro:ROP2cDNA (pFAU431) genotyping	AAAACCCGAAAGGGAACATT	outside 3' targeting sequence in PpROP3, R
SLU-106	rop4, rop4xKO/indpro:AtROP7cDNA (pFAU398), rop4KO/indpro:HsRhoAcDNA (pFAU402) genotyping	TTGTCCATGGATCGCAATTA	outside 5' targeting sequence in PpROP4, F
SLU-107	rop4, rop4XKO/indpro:AtROP7cDNA (pFAU398), rop4xKO/indpro:HsRhoAcDNA (pFAU402) genotyping	GCTCTCATGCAAGCAACTGA	outside 3 'targeting sequence in PpROP4, R
35Ster	rop4 genotyping	AACCAAAATCCAG	outside 3' targeting sequence in pSLU36, F
FAU-A152	rop4xKO/indpro:ROP2cDNA (pFAU431) genotyping	GTACGTCGAGGGGATGATAAT	outside 5' targetting sequence in pFAU431 R
FAU-A264	rop4xKO/indpro:ROP2cDNA (pFAU431) genotyping	CTTTCGTCCGTATCATCGGT	outside 3' targeting sequence in pFAU431 F
Fau-A150	indpro:ROP1cDNA (pFAU461) genotyping	GACTTGTGCCCTGAATGTAC	outside 5' PIG1b targeting sequence F
FAU-B714	indpro:ROP1cDNA (pFAU461) genotyping	CAGAACTCCTACAAAATCACCATC	outside 5' targetting sequence in pFAU461 R
FAU-A151	indpro:ROP1cDNA (pFAU461) genotyping	AATCTGGGAATAGCTTGTTATTGT	outside 3' PIG1b targeting sequence R
FAU-B558	indpro:ROP1cDNA (pFAU461) genotyping	TGGTCTTGACCAACTCTATCAG	outside 3' targeting sequence in pFAU461 F
FAU-B112	rop4xKO/indpro:AtROP7cDNA (pFAU398), rop4xKO/indpro:HsRhoAcDNA (pFAU402) genotyping	CATGAGAGCTGCCAACCTTT	outside 5' targetting sequence in pFAU398, pFAU402
FAU-D49	rop4xKO/indpro:AtROP7cDNA (pFAU398), rop4xKO/indpro:HsRhoAcDNA (pFAU402) genotyping	CAGGCCTCCCAGCTTTCGTC	outside 3' targetting sequence in pFAU398, pFAU402
FAU-B490	rop2xKO/PINApro:PINA-GFP (pFAUobt63) genotyping	GCGCGGTGTCATCTATGTTA	KANres, described in Viaene et al., 2014, F
FAU-B491	rop2xKO/PINApro:PINA-GFP (pFAUobt63) genotyping	TCATCCATCCTTTCTTCATGC	108' locus, described in Viaene et al., 2014, R
FAU-B492	rop2xKO/PINApro:PINA-GFP (pFAUobt63) genotyping	TCAACCTTGTATTACATCCACGA	108' locus, described in Viaene et al., 2014, F
FAU-B493	rop2xKO/PINApro:PINA-GFP (pFAUobt63) genotyping	TATTATAGTTACGATTATCCA	PpPINA promoter, R
FAU-28	qPCR PpUBIQUITIN	CAACCCATTGCATACTTCTGAG	qRT-PCR PpUBIQUITIN F
FAU-88	qPCR PpUBIQUITIN	TACGGACCCTAATCCAGATGAC	qRT-PCR PpUBIQUITIN R
FAU-A67	qPCR PpROP1	TGACATTTCTCGACCGGAC	qRT-PCR PpROP1 F
FAU-A69	qPCR PpROP1	TCAGGGGTACAGAACTCCTAC	qRT-PCR PpROP1 R
FAU-B717	qPCR PpROP2	CCACAACCTGCATGACTC	qRT-PCR PpROP2 F
FAU-B718	qPCR PpROP2	ATGGTTGTTCCGTACCTGA	qRT-PCR PpROP2 R
FAU-A72	qPCR PpROP3	ACGTGGCGGTCCTTATG	qRT-PCR PpROP3 F
FAU-A73	qPCR PpROP3	CAGCTGAGTAGTAACCCAAGTG	qRT-PCR PpROP3 R
FAU-B705	qPCR PpROP3	CGAGGAAGCTGTGCGT	qRT-PCR PpROP3 F
FAU-B706	qPCR PpROP3	CCGCTATACAGCCGCAA	qRT-PCR PpROP3 R
FAU-A76	qPCR PpROP4	TAAGGAGCGACGCTTAGGT	qRT-PCR PpROP4 F
FAU-A77	qPCR PpROP4	CCACACTCCTACAATACAACTTCA	qRT-PCR PpROP4 R
FAU-E490	q-PCR AtROP7	GGGAGTACCGTGAACCTTGG	qRT-PCR AtROP7 F
FAU-E491	q-PCR AtROP7	GCTCCGGAAGCCACTTTTTG	qRT-PCR AtROP7 R
FAU-C325	qPCR HsRHOA	GAAGTCAAGCATTTCTGTCCC	qRT-PCR HsRHOA F
FAU-C326	qPCR HsRHOA	CTGAACACTCCATGTACCCA	qRT-PCR HsRHOA R
FAU-B750	qPCR PpRSL1	GTGCCATAGGTGGATGTGCT	qRT-PCR PpRSL1 F
FAU-B751	qPCR PpRSL1	GGGCATGGTCCTCGGAATAG	qRT-PCR PpRSL1 R
FAU-B577	qPCR PpPINA	AGTGCGCATGCTTGTACATC	qRT-PCR PpPINA F
FAU-B578	qPCR PpPINA	CCAAAGCTGAAGTCCTCTCG	qRT-PCR PpPINA R
FAU-B833	gPCR PpSHI1	TACATCGAATCCGAGCGAGC	qRT-PCR PpSHI1 F
FAU-B834	qPCR PpSHI1	AGGTACACGCGAATCCTCAC	qRT-PCR PpSHI1 R
FAU-B754	qPCR PpAUX1	GCAGCGAAGGTTTGTCATCC	qRT-PCR PpAUX1 F
FAU-B755	qPCR PpAUX1	TCCAGCCACCATAGCAAGTG	qRT-PCR PpAUX1 R
References:
Viaene T, Landberg K, Thelander M, Medvecka E, Pederson E, Feraru E, Cooper Endymion D, Karimi M, Delwiche Charles F, Ljung K, et al. 2014. Directional auxin transport mechanisms in early diverging land plants. Curr. Biol. 24(23): 2786-2791.

## Sheet: S4
Supporting Information Table S4. Vectors used in this study.
Vector ID (bacterial and, if applicable, plant resistance expression cassette indicated in brackets: [bacterial; plant]; Amp: Ampicillin, Hyg: Hygromycin; Zeo: Zeocin, G418: Geneticin, Kan: Kanamycin, Chl: Chloramphenicol, Blas: Blasticidin)	Source	Purpose
pMT123 [Ampres; Hygres]	Thelander et al., 2004	intermediate plasmid to construct pSLU33, pFAU306
p35S-Zeo [Ampres; Zeores]	Hiwatashi et al., 2008	intermediate plasmid to construct pSLU34
p35S-loxP-BSD [Ampres; Blasres]	Li et al., 2017; GenBank: AB537973	intermediate plasmid to construct pSLU35
pMT164 [Ampres; G418res]	Thelander et al., 2007	intermediate plasmid to construct pSLU36
pSLU33 [Ampres; Hygres]	this paper	plasmid used to generate rop1, rop1/2, rop3/1, rop4/1, rop2/4/1, rop3/1/2, rop3/4/1, rop3/2/4/1, rop3/4/1/2 (homologous recombination: gene replacement ROP1, knock out)
pSLU34 [Ampres; Zeores]	this paper	plasmid used to generate rop2, rop1/2, rop2/4, rop3/2, rop2/4/1, rop3/1/2, rop3/2/4, rop3/2/4/1, rop3/4/1/2 (homologous recombination: gene replacement ROP2, knock out)
pSLU35 [Ampres; Blasres]	this paper	plasmid used to generate rop3, rop3/1, rop3/2, rop3/4, rop3/1/2, rop3/2/4, rop3/4/1, rop3/2/4/1, rop3/4/1/2 (homologous recombination: gene replacement ROP3, knock out); intermediate plasmid to construct pFAU425
pSLU36 [Ampres; G418res]	this paper	plasmid used to generate rop4, rop2/4, rop3/4, rop4/1, rop2/4/1, rop3/2/4, rop3/1/2, rop3/2/4/1, rop3/4/1/2 (homologous recombination: gene replacement ROP4, knock out); intermediate plasmid to construct pFAU391
pFAU253 [Kanres; -]	this paper	pENTR/D-Topo, intermediate plasmid to construct pFAU256, pFAU461, pFAU506, pFAU517
pFAU256 [Kanres; -]	this paper	intermediate plasmid to construct pFAU306
pFAU306 [Ampres; Hygres]	this paper	plasmid used to generate rop4xKO/ROP1pro:ROP1Q64L (homologous recombination: gene replacement ROP1); intermediate plasmid to construct pFAU421, pFAU508, pFAU509, pFAU517
pFAU417 [Kanres;-]	this paper	intermediate plasmid to construct pFAU421
pFAU421 [Ampres; Hygres]	this paper	plasmid used to generate rop4xKO/ROP1pro:ROP1F31L (homologous recombination:gene replacement ROP1)
pFAU269 [Kanres;-]	this paper	pENTR/D-Topo, intermediate plasmid to construct pFAU429, pFAU431, pFAU507
pFAU270 [Kanres;-]	this paper	pENTR/D-Topo, intermediate plasmid to construct pFAU514
pFAU508 [Ampres; Hygres]	this paper	plasmid used to generate rop4xKO/ROP1pro:ROP1 (homologous recombination:gene replacement ROP1)
pFAU509 [Ampres; Hygres]	this paper	plasmid used to generate rop4xKO/ROP1pro:ROP2 (homologous recombination: gene replacement ROP1)
pFAU517 [Ampres; Hygres]	this paper	plasmid used to generate rop4xKO/ROP1pro:ROP3 (homologous recombination: gene replacement ROP1)
pFAU290 [Kanres; -]	this paper	intermediate plasmid to construct pFAU398
pFAU391 [Ampres, Chlres;-]	this paper	intermediate plasmid to construct pFAU398, pFAU402
pFAU398 [Ampres; G418res]	this paper	plasmid used to generate rop4xKO/indpro:AtROP7 (homologous recombination: gene replacement ROP4)
pFAU294 [Kanres; -]	this paper	intermediate plasmid to construct pFAU402
pFAU402 [Ampres; G418res]	this paper	plasmid used to generate rop4xKO/indpro:HsRhoA (homologous recombination: gene replacement ROP4)
pFAU425 [Ampres, Chlres;-]	this paper	intermediate plasmid to construct pFAU431
pFAU431 [Ampres; Blasres]	this paper	plasmid used to generate rop4xKO/indpro:ROP2 (homologous recombination: gene replacement ROP3)
pGX8 [Amp; Hygres]	Kubo et al., 2013	inducible b-estradiol promoter (indpro) expression vector (homologous recombination: insertion into PIG1 neutral region); intermediate plasmid to construct pFAU461
pFAU461 [Ampres; Hygres]	this paper	plasmid used to generate indpro:ROP1 (homologous recombination: insertion into PIG1 neutral region)
pFAUobt63 [Ampres; Hygres]	Viaene et al., 2014	plasmid used to generate PINApro:PINAgDNA-GFP (homologous recombination: insertion inot 108' neutral region)
pENTR/D-Topo [Kanres; -]	Thermo Fisher Scientific	TOPO cloning vector
pCRBlunt II-TOPO [Kanres; Zeores, -]	Thermo Fisher Scientific	TOPO cloning vector
References:
Hiwatashi Y, Obara M, Sato Y, Fujita T, Murata T, Hasebe M. 2008. Kinesins are indispensable for interdigitation of phragmoplast microtubules in the moss Physcomitrella patens. Plant Cell 20(11): 3094-3106.
Kubo M, Imai A, Nishiyama T, Ishikawa M, Sato Y, Kurata T, Hiwatashi Y, Reski R, Hasebe M. 2013. System for Stable β-Estradiol-Inducible Gene Expression in the Moss Physcomitrella patens. PLoS One 8(9): e77356.
Li C, Sako Y, Imai A, Nishiyama T, Thompson K, Kubo M, Hiwatashi Y, Kabeya Y, Karlson D, Wu S-H, et al. 2017. A Lin28 homologue reprograms differentiated cells to stem cells in the moss Physcomitrella patens. Nat. Commun. 8(1): 14242.
Thelander M, Olsson T, Ronne H. 2004. Snf1-related protein kinase 1 is needed for growth in a normal day–night light cycle. EMBO J. 23(8): 1900-1910.
Thelander M, Nilsson A, Olsson T, Johansson M, Girod P-A, Schaefer DG, Zrÿd J-P, Ronne H. 2007. The moss genes PpSKI1 and PpSKI2 encode nuclear SnRK1 interacting proteins with homologues in vascular plants. Plant Mol. Biol. 64(5): 559-573.
Viaene T, Landberg K, Thelander M, Medvecka E, Pederson E, Feraru E, Cooper Endymion D, Karimi M, Delwiche Charles F, Ljung K, et al. 2014. Directional auxin transport mechanisms in early diverging land plants. Curr. Biol. 24(23): 2786-2791.

## Sheet: S5
Supporting Information Table S5. Statistical analyses.
Figure 1A chloronema cell length
ANOVA summary
F	2.615
P value	0.0172
P value summary	*
Significant diff. among means (P < 0.05)?	Yes
R squared	0.04374
Tukey's multiple comparisons test	Mean Diff,	95,00% CI of diff,	Below threshold?	Summary	Adjusted P Value
WT vs. rop1/2	-0.1304	-5,984 to 5,724	No	ns	>0,9999	A-B
WT vs. rop3/1	5.262	-0,5925 to 11,12	No	ns	0.1103	A-C
WT vs. rop4/1	3.539	-2,315 to 9,393	No	ns	0.5536	A-D
WT vs. rop3/2	1.677	-4,177 to 7,531	No	ns	0.9794	A-E
WT vs. rop2/4	4.008	-1,846 to 9,863	No	ns	0.3971	A-F
WT vs. rop3/4	4.995	-0,8594 to 10,85	No	ns	0.1517	A-G
rop1/2 vs. rop3/1	5.392	-0,4621 to 11,25	No	ns	0.0936	B-C
rop1/2 vs. rop4/1	3.67	-2,184 to 9,524	No	ns	0.5089	B-D
rop1/2 vs. rop3/2	1.807	-4,047 to 7,661	No	ns	0.9699	B-E
rop1/2 vs. rop2/4	4.139	-1,715 to 9,993	No	ns	0.3568	B-F
rop1/2 vs. rop3/4	5.125	-0,7290 to 10,98	No	ns	0.1302	B-G
rop3/1 vs. rop4/1	-1.722	-7,576 to 4,132	No	ns	0.9764	C-D
rop3/1 vs. rop3/2	-3.585	-9,439 to 2,269	No	ns	0.538	C-E
rop3/1 vs. rop2/4	-1.253	-7,107 to 4,601	No	ns	0.9956	C-F
rop3/1 vs. rop3/4	-0.2669	-6,121 to 5,587	No	ns	>0,9999	C-G
rop4/1 vs. rop3/2	-1.863	-7,717 to 3,991	No	ns	0.9651	D-E
rop4/1 vs. rop2/4	0.4692	-5,385 to 6,323	No	ns	>0,9999	D-F
rop4/1 vs. rop3/4	1.455	-4,399 to 7,309	No	ns	0.9902	D-G
rop3/2 vs. rop2/4	2.332	-3,522 to 8,186	No	ns	0.9008	E-F
rop3/2 vs. rop3/4	3.318	-2,536 to 9,172	No	ns	0.6292	E-G
rop2/4 vs. rop3/4	0.9861	-4,868 to 6,840	No	ns	0.9989	F-G
Figure 1A caulonema cell length
ANOVA summary
F	8.553
P value	<0,0001
P value summary	****
Significant diff. among means (P < 0.05)?	Yes
R squared	0.1301
Tukey's multiple comparisons test	Mean Diff,	95,00% CI of diff,	Below threshold?	Summary	Adjusted P Value
WT vs. rop1/2	-5.468	-12,79 to 1,850	No	ns	0.2895	A-B
WT vs. rop3/1	-5.929	-13,25 to 1,389	No	ns	0.2004	A-C
WT vs. rop4/1	4.677	-2,641 to 12,00	No	ns	0.4846	A-D
WT vs. rop3/2	-3.632	-10,95 to 3,686	No	ns	0.7613	A-E
WT vs. rop2/4	5.217	-2,101 to 12,54	No	ns	0.3464	A-F
WT vs. rop3/4	5.373	-1,945 to 12,69	No	ns	0.3104	A-G
rop1/2 vs. rop3/1	-0.4611	-7,779 to 6,857	No	ns	>0,9999	B-C
rop1/2 vs. rop4/1	10.15	2,827 to 17,46	Yes	***	0.001	B-D
rop1/2 vs. rop3/2	1.836	-5,482 to 9,154	No	ns	0.9897	B-E
rop1/2 vs. rop2/4	10.69	3,367 to 18,00	Yes	***	0.0004	B-F
rop1/2 vs. rop3/4	10.84	3,523 to 18,16	Yes	***	0.0003	B-G
rop3/1 vs. rop4/1	10.61	3,288 to 17,92	Yes	***	0.0004	C-D
rop3/1 vs. rop3/2	2.297	-5,021 to 9,615	No	ns	0.9674	C-E
rop3/1 vs. rop2/4	11.15	3,828 to 18,46	Yes	***	0.0002	C-F
rop3/1 vs. rop3/4	11.3	3,984 to 18,62	Yes	***	0.0001	C-G
rop4/1 vs. rop3/2	-8.309	-15,63 to -0,9912	Yes	*	0.0147	D-E
rop4/1 vs. rop2/4	0.5402	-6,778 to 7,858	No	ns	>0,9999	D-F
rop4/1 vs. rop3/4	0.6961	-6,622 to 8,014	No	ns	>0,9999	D-G
rop3/2 vs. rop2/4	8.849	1,531 to 16,17	Yes	**	0.007	E-F
rop3/2 vs. rop3/4	9.005	1,687 to 16,32	Yes	**	0.0056	E-G
rop2/4 vs. rop3/4	0.1559	-7,162 to 7,474	No	ns	>0,9999	F-G
Figure 1C caulonema differentiation
ANOVA summary
F	5.997
P value	<0,0001
P value summary	****
Significant diff. among means (P < 0.05)?	Yes
R squared	0.0784
Tukey's multiple comparisons test	Mean Diff,	95,00% CI of diff,	Below threshold?	Summary	Adjusted P Value
WT vs. rop1/2	-27.82	-46,08 to -9,570	Yes	***	0.0002	A-B
WT vs. rop3/1	-19.13	-37,45 to -0,7991	Yes	*	0.0343	A-C
WT vs. rop4/1	-29.58	-47,98 to -11,17	Yes	****	<0,0001	A-D
WT vs. rop3/2	-22.36	-40,61 to -4,105	Yes	**	0.0059	A-E
WT vs. rop2/4	-21.12	-39,37 to -2,867	Yes	*	0.0118	A-F
WT vs. rop3/4	-32.14	-50,47 to -13,81	Yes	****	<0,0001	A-G
rop1/2 vs. rop3/1	8.696	-9,631 to 27,02	No	ns	0.7987	B-C
rop1/2 vs. rop4/1	-1.755	-20,16 to 16,65	No	ns	>0,9999	B-D
rop1/2 vs. rop3/2	5.465	-12,79 to 23,72	No	ns	0.9744	B-E
rop1/2 vs. rop2/4	6.703	-11,55 to 24,96	No	ns	0.9315	B-F
rop1/2 vs. rop3/4	-4.319	-22,65 to 14,01	No	ns	0.9927	B-G
rop3/1 vs. rop4/1	-10.45	-28,93 to 8,028	No	ns	0.6328	C-D
rop3/1 vs. rop3/2	-3.231	-21,56 to 15,10	No	ns	0.9985	C-E
rop3/1 vs. rop2/4	-1.994	-20,32 to 16,33	No	ns	>0,9999	C-F
rop3/1 vs. rop3/4	-13.02	-31,42 to 5,387	No	ns	0.3573	C-G
rop4/1 vs. rop3/2	7.219	-11,19 to 25,62	No	ns	0.9078	D-E
rop4/1 vs. rop2/4	8.457	-9,947 to 26,86	No	ns	0.822	D-F
rop4/1 vs. rop3/4	-2.565	-21,04 to 15,91	No	ns	0.9996	D-G
rop3/2 vs. rop2/4	1.238	-17,02 to 19,49	No	ns	>0,9999	E-F
rop3/2 vs. rop3/4	-9.784	-28,11 to 8,544	No	ns	0.6943	E-G
rop2/4 vs. rop3/4	-11.02	-29,35 to 7,306	No	ns	0.5612	F-G
Figure 1D 5-day-old area
ANOVA summary
F	3.784
P value	0.001
P value summary	**
Significant diff. among means (P < 0.05)?	Yes
R squared	0.02717
Tukey's multiple comparisons test	Mean Diff,	95,00% CI of diff,	Below threshold?	Summary	Adjusted P Value
WT vs. rop1/2	0.006089	-0,1964 to 0,2086	No	ns	>0,9999	A-B
WT vs. rop3/1	0.1163	-0,08501 to 0,3176	No	ns	0.6112	A-C
WT vs. rop4/1	0.2098	0,008926 to 0,4107	Yes	*	0.034	A-D
WT vs. rop3/2	0.181	-0,01990 to 0,3819	No	ns	0.1092	A-E
WT vs. rop2/4	0.1886	-0,01225 to 0,3895	No	ns	0.0819	A-F
WT vs. rop3/4	0.02774	-0,1732 to 0,2286	No	ns	0.9996	A-G
rop1/2 vs. rop3/1	0.1102	-0,08596 to 0,3064	No	ns	0.6427	B-C
rop1/2 vs. rop4/1	0.2037	0,007982 to 0,3995	Yes	*	0.0351	B-D
rop1/2 vs. rop3/2	0.1749	-0,02084 to 0,3707	No	ns	0.1152	B-E
rop1/2 vs. rop2/4	0.1826	-0,01319 to 0,3783	No	ns	0.0861	B-F
rop1/2 vs. rop3/4	0.02165	-0,1741 to 0,2174	No	ns	>0,9999	B-G
rop3/1 vs. rop4/1	0.09354	-0,1010 to 0,2880	No	ns	0.7902	C-D
rop3/1 vs. rop3/2	0.06472	-0,1298 to 0,2592	No	ns	0.9575	C-E
rop3/1 vs. rop2/4	0.07236	-0,1221 to 0,2669	No	ns	0.9282	C-F
rop3/1 vs. rop3/4	-0.08854	-0,2830 to 0,1060	No	ns	0.8301	C-G
rop4/1 vs. rop3/2	-0.02882	-0,2229 to 0,1653	No	ns	0.9995	D-E
rop4/1 vs. rop2/4	-0.02117	-0,2153 to 0,1729	No	ns	>0,9999	D-F
rop4/1 vs. rop3/4	-0.1821	-0,3762 to 0,01201	No	ns	0.0825	D-G
rop3/2 vs. rop2/4	0.007647	-0,1864 to 0,2017	No	ns	>0,9999	E-F
rop3/2 vs. rop3/4	-0.1533	-0,3473 to 0,04083	No	ns	0.229	E-G
rop2/4 vs. rop3/4	-0.1609	-0,3550 to 0,03318	No	ns	0.1792	F-G
Figure 1E 5-week-old area
ANOVA summary
F	14.29
P value	<0,0001
P value summary	****
Significant diff. among means (P < 0.05)?	Yes
R squared	0.2211
Tukey's multiple comparisons test	Mean Diff,	95,00% CI of diff,	Below threshold?	Summary	Adjusted P Value
WT vs. rop1/2	0.1885	0,05927 to 0,3177	Yes	***	0.0004	A-B
WT vs. rop3/1	0.2578	0,1286 to 0,3870	Yes	****	<0,0001	A-C
WT vs. rop4/1	0.3657	0,2365 to 0,4949	Yes	****	<0,0001	A-D
WT vs. rop3/2	0.2825	0,1540 to 0,4110	Yes	****	<0,0001	A-E
WT vs. rop2/4	0.1569	0,02689 to 0,2868	Yes	**	0.0072	A-F
WT vs. rop3/4	0.2554	0,1262 to 0,3846	Yes	****	<0,0001	A-G
rop1/2 vs. rop3/1	0.06934	-0,06059 to 0,1993	No	ns	0.6926	B-C
rop1/2 vs. rop4/1	0.1772	0,04731 to 0,3072	Yes	**	0.0013	B-D
rop1/2 vs. rop3/2	0.09401	-0,03521 to 0,2232	No	ns	0.3209	B-E
rop1/2 vs. rop2/4	-0.03162	-0,1623 to 0,09907	No	ns	0.9914	B-F
rop1/2 vs. rop3/4	0.06693	-0,06300 to 0,1969	No	ns	0.7271	B-G
rop3/1 vs. rop4/1	0.1079	-0,02203 to 0,2378	No	ns	0.176	C-D
rop3/1 vs. rop3/2	0.02466	-0,1046 to 0,1539	No	ns	0.9977	C-E
rop3/1 vs. rop2/4	-0.101	-0,2317 to 0,02972	No	ns	0.2507	C-F
rop3/1 vs. rop3/4	-0.00241	-0,1323 to 0,1275	No	ns	>0,9999	C-G
rop4/1 vs. rop3/2	-0.08324	-0,2125 to 0,04597	No	ns	0.4738	D-E
rop4/1 vs. rop2/4	-0.2089	-0,3396 to -0,07818	Yes	****	<0,0001	D-F
rop4/1 vs. rop3/4	-0.1103	-0,2403 to 0,01962	No	ns	0.1558	D-G
rop3/2 vs. rop2/4	-0.1256	-0,2556 to 0,004342	No	ns	0.0657	E-F
rop3/2 vs. rop3/4	-0.02707	-0,1563 to 0,1021	No	ns	0.9961	E-G
rop2/4 vs. rop3/4	0.09856	-0,03213 to 0,2292	No	ns	0.2782	F-G
Figure 2A cell length chloronema
ANOVA summary
F	107.1
P value	<0,0001
P value summary	****
Significant diff. among means (P < 0.05)?	Yes
R squared	0.6361
Tukey's multiple comparisons test	Mean Diff,	95,00% CI of diff,	Below threshold?	Summary	Adjusted P Value
WT vs. rop3/1/2	24.3	18,63 to 29,97	Yes	****	<0,0001	A-B
WT vs. rop2/4/1	21.16	15,49 to 26,83	Yes	****	<0,0001	A-C
WT vs. rop3/4/1	26.5	20,83 to 32,17	Yes	****	<0,0001	A-D
WT vs. rop3/2/4	42.1	36,43 to 47,77	Yes	****	<0,0001	A-E
rop3/1/2 vs. rop2/4/1	-3.14	-8,809 to 2,529	No	ns	0.549	B-C
rop3/1/2 vs. rop3/4/1	2.2	-3,469 to 7,869	No	ns	0.8235	B-D
rop3/1/2 vs. rop3/2/4	17.8	12,13 to 23,47	Yes	****	<0,0001	B-E
rop2/4/1 vs. rop3/4/1	5.34	-0,3285 to 11,01	No	ns	0.0755	C-D
rop2/4/1 vs. rop3/2/4	20.94	15,27 to 26,61	Yes	****	<0,0001	C-E
rop3/4/1 vs. rop3/2/4	15.6	9,931 to 21,27	Yes	****	<0,0001	D-E
Figure 2A cell length caulonema
ANOVA summary
F	80.44
P value	<0,0001
P value summary	****
Significant diff. among means (P < 0.05)?	Yes
R squared	0.5677
Tukey's multiple comparisons test	Mean Diff,	95,00% CI of diff,	Below threshold?	Summary	Adjusted P Value
WT vs. rop3/1/2	26.92	21,32 to 32,52	Yes	****	<0,0001	A-B
WT vs. rop2/4/1	11.98	6,375 to 17,58	Yes	****	<0,0001	A-C
WT vs. rop3/4/1	30.14	24,54 to 35,74	Yes	****	<0,0001	A-D
WT vs. rop3/2/4	27.52	21,92 to 33,12	Yes	****	<0,0001	A-E
rop3/1/2 vs. rop2/4/1	-14.94	-20,54 to -9,335	Yes	****	<0,0001	B-C
rop3/1/2 vs. rop3/4/1	3.22	-2,385 to 8,825	No	ns	0.5124	B-D
rop3/1/2 vs. rop3/2/4	0.6	-5,005 to 6,205	No	ns	0.9984	B-E
rop2/4/1 vs. rop3/4/1	18.16	12,56 to 23,76	Yes	****	<0,0001	C-D
rop2/4/1 vs. rop3/2/4	15.54	9,935 to 21,14	Yes	****	<0,0001	C-E
rop3/4/1 vs. rop3/2/4	-2.62	-8,225 to 2,985	No	ns	0.7009	D-E
Figure 2B caulonema differentiation
ANOVA summary
F	3.162
P value	0.0142
P value summary	*
Significant diff. among means (P < 0.05)?	Yes
R squared	0.03358
Tukey's multiple comparisons test	Mean Diff,	95,00% CI of diff,	Below threshold?	Summary	Adjusted P Value
WT vs. rop3/1/2	5.3	-8,059 to 18,66	No	ns	0.8129	A-B
WT vs. rop2/4/1	5.797	-9,087 to 20,68	No	ns	0.823	A-C
WT vs. rop3/4/1	1.712	-13,98 to 17,40	No	ns	0.9983	A-D
WT vs. rop3/2/4	13.9	-0,1356 to 27,93	No	ns	0.0537	A-E
rop3/1/2 vs. rop2/4/1	0.4972	-9,731 to 10,73	No	ns	>0,9999	B-C
rop3/1/2 vs. rop3/4/1	-3.588	-14,96 to 7,780	No	ns	0.9094	B-D
rop3/1/2 vs. rop3/2/4	8.597	-0,3467 to 17,54	No	ns	0.0662	B-E
rop2/4/1 vs. rop3/4/1	-4.085	-17,21 to 9,041	No	ns	0.9135	C-D
rop2/4/1 vs. rop3/2/4	8.1	-2,994 to 19,19	No	ns	0.2672	C-E
rop3/4/1 vs. rop3/2/4	12.19	0,03275 to 24,34	Yes	*	0.049	D-E
Figure 2C 5-day-old area
ANOVA summary
F	22.42
P value	<0,0001
P value summary	****
Significant diff. among means (P < 0.05)?	Yes
R squared	0.1339
Tukey's multiple comparisons test	Mean Diff,	95,00% CI of diff,	Below threshold?	Summary	Adjusted P Value
WT vs. rop3/1/2	0.1764	0,01619 to 0,3367	Yes	*	0.0226	A-B
WT vs. rop2/4/1	0.4048	0,2446 to 0,5651	Yes	****	<0,0001	A-C
WT vs. rop3/4/1	0.4854	0,3252 to 0,6456	Yes	****	<0,0001	A-D
WT vs. rop3/2/4	0.185	0,02477 to 0,3453	Yes	*	0.0143	A-E
rop3/1/2 vs. rop2/4/1	0.2284	0,07360 to 0,3832	Yes	***	0.0006	B-C
rop3/1/2 vs. rop3/4/1	0.309	0,1542 to 0,4638	Yes	****	<0,0001	B-D
rop3/1/2 vs. rop3/2/4	0.008587	-0,1462 to 0,1634	No	ns	0.9999	B-E
rop2/4/1 vs. rop3/4/1	0.08055	-0,07425 to 0,2354	No	ns	0.6125	C-D
rop2/4/1 vs. rop3/2/4	-0.2198	-0,3746 to -0,06502	Yes	**	0.0011	C-E
rop3/4/1 vs. rop3/2/4	-0.3004	-0,4552 to -0,1456	Yes	****	<0,0001	D-E
Figure 2D, 5-week-old area
ANOVA summary
F	150.1
P value	<0,0001
P value summary	****
Significant diff. among means (P < 0.05)?	Yes
R squared	0.7318
Tukey's multiple comparisons test	Mean Diff,	95,00% CI of diff,	Below threshold?	Summary	Adjusted P Value
WT vs. rop3/1/2	0.583	0,4762 to 0,6898	Yes	****	<0,0001	A-B
WT vs. rop2/4/1	0.5132	0,4064 to 0,6200	Yes	****	<0,0001	A-C
WT vs. rop3/4/1	0.8801	0,7733 to 0,9869	Yes	****	<0,0001	A-D
WT vs. rop3/2/4	0.7472	0,6404 to 0,8540	Yes	****	<0,0001	A-E
rop3/1/2 vs. rop2/4/1	-0.06981	-0,1766 to 0,03700	No	ns	0.3775	B-C
rop3/1/2 vs. rop3/4/1	0.2971	0,1903 to 0,4039	Yes	****	<0,0001	B-D
rop3/1/2 vs. rop3/2/4	0.1642	0,05740 to 0,2710	Yes	***	0.0003	B-E
rop2/4/1 vs. rop3/4/1	0.3669	0,2601 to 0,4737	Yes	****	<0,0001	C-D
rop2/4/1 vs. rop3/2/4	0.234	0,1272 to 0,3408	Yes	****	<0,0001	C-E
rop3/4/1 vs. rop3/2/4	-0.1329	-0,2397 to -0,02605	Yes	**	0.0066	D-E
Figure 2E, rhizoid length
ANOVA summary
F	97.72
P value	<0,0001
P value summary	****
Significant diff. among means (P < 0.05)?	Yes
R squared	0.7963
Tukey's multiple comparisons test	Mean Diff,	95,00% CI of diff,	Below threshold?	Summary	Adjusted P Value
WT vs. rop3/1/2	7.808	6,169 to 9,446	Yes	****	<0,0001	A-B
WT vs. rop2/4/1	8.719	7,080 to 10,36	Yes	****	<0,0001	A-C
WT vs. rop3/4/1	9.823	8,185 to 11,46	Yes	****	<0,0001	A-D
WT vs. rop3/2/4	9.77	8,131 to 11,41	Yes	****	<0,0001	A-E
rop3/1/2 vs. rop2/4/1	0.9113	-0,7274 to 2,550	No	ns	0.536	B-C
rop3/1/2 vs. rop3/4/1	2.016	0,3771 to 3,654	Yes	**	0.008	B-D
rop3/1/2 vs. rop3/2/4	1.962	0,3233 to 3,601	Yes	*	0.0106	B-E
rop2/4/1 vs. rop3/4/1	1.104	-0,5342 to 2,743	No	ns	0.3389	C-D
rop2/4/1 vs. rop3/2/4	1.051	-0,5881 to 2,689	No	ns	0.3902	C-E
rop3/4/1 vs. rop3/2/4	-0.05381	-1,692 to 1,585	No	ns	>0,9999	D-E
Figure 3A qPCR of ROPs in rop3xKO lines
Two-way ANOVA	Ordinary
Alpha	0.05
Source of Variation	% of total variation	P value	P value summary	Significant?
Interaction	1.05	0.6691	ns	No
Row Factor	86.3	<0,0001	****	Yes
Column Factor	2.055	0.0972	ns	No
ANOVA table	SS	DF	MS	F (DFn, DFd)	P value
Interaction	0.1063	3	0.03545	F (3, 16) = 0,5285	P=0,6691
Row Factor	8.739	3	2.913	F (3, 16) = 43,43	P<0,0001
Column Factor	0.2081	1	0.2081	F (1, 16) = 3,103	P=0,0972
Residual	1.073	16	0.06707
Difference between column means
Mean of WT	1.385
Mean of rop3xKO	1.199
Difference between means	0.1863
SE of difference	0.1057
95% CI of difference	-0,03789 to 0,4104
Data summary
Number of columns (Column Factor)	2
Number of rows (Row Factor)	4
Number of values	24
Number of families	1
Number of comparisons per family	28
Alpha	0.05
Tukey's multiple comparisons test	Mean Diff,	95,00% CI of diff,	Below threshold?	Summary	Adjusted P Value
ROP1:WT vs. ROP1:rop3xKO	0.07933	-0,6528 to 0,8114	No	ns	>0,9999
ROP1:WT vs. ROP2:WT	0.09567	-0,6364 to 0,8278	No	ns	0.9997
ROP1:WT vs. ROP2:rop3xKO	0.131	-0,6011 to 0,8631	No	ns	0.998
ROP1:WT vs. ROP3:WT	-0.1183	-0,8504 to 0,6138	No	ns	0.999
ROP1:WT vs. ROP3:rop3xKO	0.1553	-0,5768 to 0,8874	No	ns	0.9943
ROP1:WT vs. ROP4:WT	-1.512	-2,244 to -0,7802	Yes	****	<0,0001
ROP1:WT vs. ROP4:rop3xKO	-1.156	-1,888 to -0,4236	Yes	**	0.001
ROP1:rop3xKO vs. ROP2:WT	0.01633	-0,7158 to 0,7484	No	ns	>0,9999
ROP1:rop3xKO vs. ROP2:rop3xKO	0.05167	-0,6804 to 0,7838	No	ns	>0,9999
ROP1:rop3xKO vs. ROP3:WT	-0.1977	-0,9298 to 0,5344	No	ns	0.9775
ROP1:rop3xKO vs. ROP3:rop3xKO	0.076	-0,6561 to 0,8081	No	ns	>0,9999
ROP1:rop3xKO vs. ROP4:WT	-1.592	-2,324 to -0,8596	Yes	****	<0,0001
ROP1:rop3xKO vs. ROP4:rop3xKO	-1.235	-1,967 to -0,5029	Yes	***	0.0005
ROP2:WT vs. ROP2:rop3xKO	0.03533	-0,6968 to 0,7674	No	ns	>0,9999
ROP2:WT vs. ROP3:WT	-0.214	-0,9461 to 0,5181	No	ns	0.9657
ROP2:WT vs. ROP3:rop3xKO	0.05967	-0,6724 to 0,7918	No	ns	>0,9999
ROP2:WT vs. ROP4:WT	-1.608	-2,340 to -0,8759	Yes	****	<0,0001
ROP2:WT vs. ROP4:rop3xKO	-1.251	-1,983 to -0,5192	Yes	***	0.0005
ROP2:rop3xKO vs. ROP3:WT	-0.2493	-0,9814 to 0,4828	No	ns	0.9268
ROP2:rop3xKO vs. ROP3:rop3xKO	0.02433	-0,7078 to 0,7564	No	ns	>0,9999
ROP2:rop3xKO vs. ROP4:WT	-1.643	-2,375 to -0,9112	Yes	****	<0,0001
ROP2:rop3xKO vs. ROP4:rop3xKO	-1.287	-2,019 to -0,5546	Yes	***	0.0003
ROP3:WT vs. ROP3:rop3xKO	0.2737	-0,4584 to 1,006	No	ns	0.8883
ROP3:WT vs. ROP4:WT	-1.394	-2,126 to -0,6619	Yes	***	0.0001
ROP3:WT vs. ROP4:rop3xKO	-1.037	-1,769 to -0,3052	Yes	**	0.0031
ROP3:rop3xKO vs. ROP4:WT	-1.668	-2,400 to -0,9356	Yes	****	<0,0001
ROP3:rop3xKO vs. ROP4:rop3xKO	-1.311	-2,043 to -0,5789	Yes	***	0.0003
ROP4:WT vs. ROP4:rop3xKO	0.3567	-0,3754 to 1,089	No	ns	0.6952
Figure 3B RT-qPCR of ROPs in complemented lines of rop4xKO
ANOVA summary
F	0.6638
P value	0.6313
P value summary	ns
Significant diff. among means (P < 0.05)?	No
R squared	0.2098
Tukey's multiple comparisons test	Mean Diff,	95,00% CI of diff,	Below threshold?	Summary	Adjusted P Value
WT vs. rop3/2/4	0.00477	-3,248 to 3,257	No	ns	>0,9999	A-B
WT vs. ROP1	0.2589	-2,993 to 3,511	No	ns	0.9988	A-C
WT vs. ROP2	-1.144	-4,396 to 2,108	No	ns	0.774	A-D
WT vs. ROP3	0.1587	-3,094 to 3,411	No	ns	0.9998	A-E
rop3/2/4 vs. ROP1	0.2541	-2,998 to 3,506	No	ns	0.9989	B-C
rop3/2/4 vs. ROP2	-1.149	-4,401 to 2,104	No	ns	0.7715	B-D
rop3/2/4 vs. ROP3	0.1539	-3,098 to 3,406	No	ns	0.9998	B-E
ROP1 vs. ROP2	-1.403	-4,655 to 1,850	No	ns	0.6301	C-D
ROP1 vs. ROP3	-0.1002	-3,353 to 3,152	No	ns	>0,9999	C-E
ROP2 vs. ROP3	1.302	-1,950 to 4,555	No	ns	0.6873	D-E
Figure 3C 5-day-old area
ANOVA summary
F	18.48
P value	<0,0001
P value summary	****
Significant diff. among means (P < 0.05)?	Yes
R squared	0.1308
Tukey's multiple comparisons test	Mean Diff,	95,00% CI of diff,	Below threshold?	Summary	Adjusted P Value
WT vs. rop3/2/4	0.1738	0,009365 to 0,3382	Yes	*	0.0323	A-B
WT vs. rop4xKO/ROP1pro:ROP1	0.405	0,2419 to 0,5682	Yes	****	<0,0001	A-C
WT vs. rop4xKO/ROP1pro:ROP2	0.4002	0,2370 to 0,5633	Yes	****	<0,0001	A-D
WT vs. rop4xKO/ROP1pro:ROP3	0.3899	0,2267 to 0,5531	Yes	****	<0,0001	A-E
rop3/2/4 vs. rop4xKO/ROP1pro:ROP1	0.2313	0,06725 to 0,3953	Yes	**	0.0012	B-C
rop3/2/4 vs. rop4xKO/ROP1pro:ROP2	0.2264	0,06236 to 0,3904	Yes	**	0.0017	B-D
rop3/2/4 vs. rop4xKO/ROP1pro:ROP3	0.2161	0,05211 to 0,3801	Yes	**	0.0031	B-E
rop4xKO/ROP1pro:ROP1 vs. rop4xKO/ROP1pro:ROP2	-0.004884	-0,1676 to 0,1579	No	ns	>0,9999	C-D
rop4xKO/ROP1pro:ROP1 vs. rop4xKO/ROP1pro:ROP3	-0.01514	-0,1779 to 0,1476	No	ns	0.9991	C-E
rop4xKO/ROP1pro:ROP2 vs. rop4xKO/ROP1pro:ROP3	-0.01025	-0,1730 to 0,1525	No	ns	0.9998	D-E
Figure 3D 4-week-old area
ANOVA summary
F	102
P value	<0,0001
P value summary	****
Significant diff. among means (P < 0.05)?	Yes
R squared	0.4987
Tukey's multiple comparisons test	Mean Diff,	95,00% CI of diff,	Below threshold?	Summary	Adjusted P Value
WT vs. rop3/2/4	0.6635	0,5714 to 0,7556	Yes	****	<0,0001	A-B
WT vs. rop4xKO/ROP1pro:ROP1	0.447	0,3533 to 0,5407	Yes	****	<0,0001	A-C
WT vs. rop4xKO/ROP1pro:ROP2	0.4122	0,3160 to 0,5085	Yes	****	<0,0001	A-D
WT vs. rop4xKO/ROP1pro:ROP3	0.3541	0,2575 to 0,4506	Yes	****	<0,0001	A-E
rop3/2/4 vs. rop4xKO/ROP1pro:ROP1	-0.2165	-0,3102 to -0,1228	Yes	****	<0,0001	B-C
rop3/2/4 vs. rop4xKO/ROP1pro:ROP2	-0.2513	-0,3475 to -0,1550	Yes	****	<0,0001	B-D
rop3/2/4 vs. rop4xKO/ROP1pro:ROP3	-0.3094	-0,4060 to -0,2129	Yes	****	<0,0001	B-E
rop4xKO/ROP1pro:ROP1 vs. rop4xKO/ROP1pro:ROP2	-0.03474	-0,1325 to 0,06303	No	ns	0.867	C-D
rop4xKO/ROP1pro:ROP1 vs. rop4xKO/ROP1pro:ROP3	-0.09292	-0,1910 to 0,005195	No	ns	0.0732	C-E
rop4xKO/ROP1pro:ROP2 vs. rop4xKO/ROP1pro:ROP3	-0.05818	-0,1587 to 0,04234	No	ns	0.5073	D-E
Figure 4C qPCR
ANOVA summary
F	49.63
P value	0.0002
P value summary	***
Significant diff. among means (P < 0.05)?	Yes
R squared	0.943
Tukey's multiple comparisons test	Mean Diff,	95,00% CI of diff,	Below threshold?	Summary	Adjusted P Value
WT vs. rop3/4/1	-0.129	-0,3628 to 0,1048	No	ns	0.2826	A-B
WT vs. rop4xKO/indpro:ROP2	0.5835	0,3496 to 0,8173	Yes	***	0.0006	A-C
rop3/4/1 vs. rop4xKO/indpro:ROP2	0.7124	0,4786 to 0,9463	Yes	***	0.0002	B-C
Figure 4E 5-day-old area
ANOVA summary
F	79.03
P value	<0,0001
P value summary	****
Significant diff. among means (P < 0.05)?	Yes
R squared	0.439
Tukey's multiple comparisons test	Mean Diff,	95,00% CI of diff,	Below threshold?	Summary	Adjusted P Value
WT vs. rop3/4/1	0.5121	0,3432 to 0,6809	Yes	****	<0,0001	A-B
WT vs. rop4xKO/indpro:ROP2	0.8646	0,6957 to 1,033	Yes	****	<0,0001	A-C
rop3/4/1 vs. rop4xKO/indpro:ROP2	0.3525	0,1560 to 0,5490	Yes	***	0.0001	B-C
Figure 4G nuclei number
ANOVA summary
F	69.32
P value	<0,0001
P value summary	****
Significant diff. among means (P < 0.05)?	Yes
R squared	0.4923
Tukey's multiple comparisons test	Mean Diff,	95,00% CI of diff,	Below threshold?	Summary	Adjusted P Value
WT vs. rop3/4/1	4.617	2,257 to 6,976	Yes	****	<0,0001	A-B
WT vs. rop4xKO/indpro:ROP2	11.42	9,110 to 13,73	Yes	****	<0,0001	A-C
rop3/4/1 vs. rop4xKO/indpro:ROP2	6.803	4,444 to 9,163	Yes	****	<0,0001	B-C
Figure 5B RT-qPCR
ANOVA summary
F	68.63
P value	<0,0001
P value summary	****
Significant diff. among means (P < 0.05)?	Yes
R squared	0.9662
Tukey's multiple comparisons test (b-estradiol in nM)	Mean Diff,	95,00% CI of diff,	Below threshold?	Summary	Adjusted P Value
WT vs. 0	0.7291	0,3151 to 1,143	Yes	***	0.0008	A-B
WT vs. 0.02	0.8135	0,3995 to 1,228	Yes	***	0.0003	A-C
WT vs. 0.2	0.6433	0,2293 to 1,057	Yes	**	0.0023	A-D
WT vs. 0.4	0.7508	0,3368 to 1,165	Yes	***	0.0006	A-E
WT vs. 0.9	-1.023	-1,437 to -0,6088	Yes	****	<0,0001	A-F
0 vs. 0.02	0.0844	-0,3296 to 0,4984	No	ns	0.9804	B-C
0 vs. 0.2	-0.0858	-0,4998 to 0,3282	No	ns	0.9789	B-D
0 vs. 0.4	0.02166	-0,3924 to 0,4357	No	ns	>0,9999	B-E
0 vs. 0.9	-1.752	-2,166 to -1,338	Yes	****	<0,0001	B-F
0.02 vs. 0.2	-0.1702	-0,5842 to 0,2438	No	ns	0.7372	C-D
0.02 vs. 0.4	-0.06274	-0,4768 to 0,3513	No	ns	0.9948	C-E
0.02 vs. 0.9	-1.836	-2,250 to -1,422	Yes	****	<0,0001	C-F
0.2 vs. 0.4	0.1075	-0,3066 to 0,5215	No	ns	0.9464	D-E
0.2 vs. 0.9	-1.666	-2,080 to -1,252	Yes	****	<0,0001	D-F
0.4 vs. 0.9	-1.774	-2,188 to -1,360	Yes	****	<0,0001	E-F
Figure 5C chloronema cell length
ANOVA summary
F	29.61
P value	<0,0001
P value summary	****
Significant diff. among means (P < 0.05)?	Yes
R squared	0.5403
Tukey's multiple comparisons test (b-estradiol in nM)	Mean Diff,	95,00% CI of diff,	Below threshold?	Summary	Adjusted P Value
WT vs. 0	46.59	32,71 to 60,47	Yes	****	<0,0001	A-B
WT vs. 0.02	40.07	26,20 to 53,95	Yes	****	<0,0001	A-C
WT vs. 0.2	23.75	9,873 to 37,63	Yes	****	<0,0001	A-D
WT vs. 0.4	17.76	3,879 to 31,64	Yes	**	0.0042	A-E
WT vs. 0.9	5.673	-8,205 to 19,55	No	ns	0.8442	A-F
0 vs. 0.02	-6.518	-20,40 to 7,361	No	ns	0.7512	B-C
0 vs. 0.2	-22.84	-36,72 to -8,962	Yes	****	<0,0001	B-D
0 vs. 0.4	-28.83	-42,71 to -14,96	Yes	****	<0,0001	B-E
0 vs. 0.9	-40.92	-54,80 to -27,04	Yes	****	<0,0001	B-F
0.02 vs. 0.2	-16.32	-30,20 to -2,444	Yes	*	0.0113	C-D
0.02 vs. 0.4	-22.32	-36,20 to -8,438	Yes	***	0.0001	C-E
0.02 vs. 0.9	-34.4	-48,28 to -20,52	Yes	****	<0,0001	C-F
0.2 vs. 0.4	-5.994	-19,87 to 7,884	No	ns	0.8112	D-E
0.2 vs. 0.9	-18.08	-31,96 to -4,200	Yes	**	0.0033	D-F
0.4 vs. 0.9	-12.08	-25,96 to 1,794	No	ns	0.1262	E-F
Figure 5D caulonema differentiation
ANOVA summary
F	33.4
P value	<0,0001
P value summary	****
Significant diff. among means (P < 0.05)?	Yes
R squared	0.4912
Dunnett's multiple comparisons test (b-estradiol in nM)	Mean Diff,	95,00% CI of diff,	Below threshold?	Summary	Adjusted P Value	A-?
WT vs. 0	28.9	18,36 to 39,43	Yes	****	<0,0001	B	0
WT vs. 0.02	28.9	18,36 to 39,43	Yes	****	<0,0001	C	0.02
WT vs. 0.2	28.9	18,36 to 39,43	Yes	****	<0,0001	D	0.2
WT vs. 0.4	15.56	5,027 to 26,10	Yes	**	0.0012	E	0.4
WT vs. 0.9	-10.68	-21,30 to -0,04975	Yes	*	0.0485	F	0.9
Figure 5E 5-day-old area
ANOVA summary
F	151.5
P value	<0,0001
P value summary	****
Significant diff. among means (P < 0.05)?	Yes
R squared	0.684
Tukey's multiple comparisons test (b-estradiol in nM)	Mean Diff,	95,00% CI of diff,	Below threshold?	Summary	Adjusted P Value
WT vs. 0	0.8718	0,7400 to 1,004	Yes	****	<0,0001	A-B
WT vs. 0.02	0.8424	0,7106 to 0,9742	Yes	****	<0,0001	A-C
WT vs. 0.2	0.8258	0,6940 to 0,9576	Yes	****	<0,0001	A-D
WT vs. 0.4	0.8581	0,7263 to 0,9899	Yes	****	<0,0001	A-E
WT vs. 0.9	0.1672	0,03537 to 0,2990	Yes	**	0.0043	A-F
0 vs. 0.02	-0.02934	-0,1588 to 0,1002	No	ns	0.9871	B-C
0 vs. 0.2	-0.04591	-0,1754 to 0,08359	No	ns	0.9125	B-D
0 vs. 0.4	-0.01368	-0,1432 to 0,1158	No	ns	0.9997	B-E
0 vs. 0.9	-0.7046	-0,8341 to -0,5751	Yes	****	<0,0001	B-F
0.02 vs. 0.2	-0.01657	-0,1461 to 0,1129	No	ns	0.9991	C-D
0.02 vs. 0.4	0.01566	-0,1138 to 0,1452	No	ns	0.9993	C-E
0.02 vs. 0.9	-0.6753	-0,8048 to -0,5457	Yes	****	<0,0001	C-F
0.2 vs. 0.4	0.03223	-0,09727 to 0,1617	No	ns	0.9803	D-E
0.2 vs. 0.9	-0.6587	-0,7882 to -0,5292	Yes	****	<0,0001	D-F
0.4 vs. 0.9	-0.6909	-0,8204 to -0,5614	Yes	****	<0,0001	E-F
Figure 5E 4-week-old area
ANOVA summary
F	210.9
P value	<0,0001
P value summary	****
Significant diff. among means (P < 0.05)?	Yes
R squared	0.888
Tukey's multiple comparisons test, (b-estradiol in nM)	Mean Diff,	95,00% CI of diff,	Below threshold?	Summary	Adjusted P Value
WT vs. 0	0.993	0,8761 to 1,110	Yes	****	<0,0001	A-B
WT vs. 0.02	0.9936	0,8727 to 1,114	Yes	****	<0,0001	A-C
WT vs. 0.2	0.984	0,8659 to 1,102	Yes	****	<0,0001	A-D
WT vs. 0.4	0.554	0,4371 to 0,6709	Yes	****	<0,0001	A-E
WT vs. 0.9	0.2731	0,1453 to 0,4009	Yes	****	<0,0001	A-F
0 vs. 0.02	0.0005315	-0,1203 to 0,1214	No	ns	>0,9999	B-C
0 vs. 0.2	-0.008974	-0,1271 to 0,1092	No	ns	>0,9999	B-D
0 vs. 0.4	-0.439	-0,5560 to -0,3221	Yes	****	<0,0001	B-E
0 vs. 0.9	-0.7199	-0,8477 to -0,5921	Yes	****	<0,0001	B-F
0.02 vs. 0.2	-0.009506	-0,1315 to 0,1125	No	ns	>0,9999	C-D
0.02 vs. 0.4	-0.4396	-0,5604 to -0,3187	Yes	****	<0,0001	C-E
0.02 vs. 0.9	-0.7204	-0,8518 to -0,5891	Yes	****	<0,0001	C-F
0.2 vs. 0.4	-0.4301	-0,5482 to -0,3119	Yes	****	<0,0001	D-E
0.2 vs. 0.9	-0.7109	-0,8398 to -0,5820	Yes	****	<0,0001	D-F
0.4 vs. 0.9	-0.2809	-0,4087 to -0,1531	Yes	****	<0,0001	E-F
Figure 6A RT-qPCR
ANOVA summary
F	14548
P value	<0,0001
P value summary	****
Significant diff. among means (P < 0.05)?	Yes
R squared	0.9998
Tukey's multiple comparisons test (b-estradiol in nM)	Mean Diff,	95,00% CI of diff,	Below threshold?	Summary	Adjusted P Value
WT vs. 0	0.5467	-3,300 to 4,393	No	ns	0.9021	A-B
WT vs. 1	-184.9	-188,8 to -181,1	Yes	****	<0,0001	A-C
0 vs. 1	-185.5	-189,3 to -181,6	Yes	****	<0,0001	B-C
Figure 6B caulonema differentiation
ANOVA summary
F	40.84
P value	<0,0001
P value summary	****
Significant diff. among means (P < 0.05)?	Yes
R squared	0.3668
Tukey's multiple comparisons test (b-estradiol in nM)	Mean Diff,	95,00% CI of diff,	Below threshold?	Summary	Adjusted P Value
WT vs. 0	4.602	-3,035 to 12,24	No	ns	0.3296	A-B
WT vs. 1	27.22	19,58 to 34,86	Yes	****	<0,0001	A-C
0 vs. 1	22.62	14,98 to 30,25	Yes	****	<0,0001	B-C
Figure 6C chloronema cell length
ANOVA summary
F	129.8
P value	<0,0001
P value summary	****
Significant diff. among means (P < 0.05)?	Yes
R squared	0.6803
Tukey's multiple comparisons test (b-estradiol in nM)	Mean Diff,	95,00% CI of diff,	Below threshold?	Summary	Adjusted P Value
WT vs. 0	-5.04	-12,35 to 2,272	No	ns	0.2348	A-B
WT vs. 1	40.05	32,74 to 47,36	Yes	****	<0,0001	A-C
0 vs. 1	45.09	37,82 to 52,36	Yes	****	<0,0001	B-C
Figure 6D chloronema cell width
ANOVA summary
F	167.3
P value	<0,0001
P value summary	****
Significant diff. among means (P < 0.05)?	Yes
R squared	0.7312
Tukey's multiple comparisons test (b-estradiol in nM)	Mean Diff,	95,00% CI of diff,	Below threshold?	Summary	Adjusted P Value
WT vs. 0	0.02657	-2,805 to 2,858	No	ns	0.9997	A-B
WT vs. 1	-18.89	-21,72 to -16,06	Yes	****	<0,0001	A-C
0 vs. 1	-18.92	-21,75 to -16,08	Yes	****	<0,0001	B-C
Figure 6F 5-day-old area
ANOVA summary
F	38.72
P value	<0,0001
P value summary	****
Significant diff. among means (P < 0.05)?	Yes
R squared	0.3733
Tukey's multiple comparisons test (b-estradiol in nM)	Mean Diff,	95,00% CI of diff,	Below threshold?	Summary	Adjusted P Value
WT vs. 0	-0.09334	-0,3225 to 0,1359	No	ns	0.5999	A-B
WT vs. 1	0.774	0,5337 to 1,014	Yes	****	<0,0001	A-C
0 vs. 1	0.8674	0,6098 to 1,125	Yes	****	<0,0001	B-C
Figure 6G 4-week-old area
ANOVA summary
F	176.3
P value	<0,0001
P value summary	****
Significant diff. among means (P < 0.05)?	Yes
R squared	0.8343
Tukey's multiple comparisons test (b-estradiol in nM)	Mean Diff,	95,00% CI of diff,	Below threshold?	Summary	Adjusted P Value
WT vs. 0	-0.1127	-0,2458 to 0,02040	No	ns	0.1131	A-B
WT vs. 1	0.8316	0,7013 to 0,9619	Yes	****	<0,0001	A-C
0 vs. 1	0.9443	0,8112 to 1,077	Yes	****	<0,0001	B-C
Figure 7A RT-qPCR
ANOVA summary
F	2.583
P value	0.126
P value summary	ns
Significant diff. among means (P < 0.05)?	No
R squared	0.492
Tukey's multiple comparisons test	Mean Diff,	95,00% CI of diff,	Below threshold?	Summary	Adjusted P Value
WT vs. rop3/2/4	-0.4731	-1,519 to 0,5731	No	ns	0.5072	A-B
WT vs. Q64L	-0.1579	-1,204 to 0,8883	No	ns	0.9607	A-C
WT vs. F31L	0.4195	-0,6267 to 1,466	No	ns	0.5967	A-D
rop3/2/4 vs. Q64L	0.3152	-0,7310 to 1,361	No	ns	0.7724	B-C
rop3/2/4 vs. F31L	0.8925	-0,1536 to 1,939	No	ns	0.0971	B-D
Q64L vs. F31L	0.5774	-0,4688 to 1,624	No	ns	0.3534	C-D
Figure 7D 5-day-old area
ANOVA summary
F	8.124
P value	0.0006
P value summary	***
Significant diff. among means (P < 0.05)?	Yes
R squared	0.1671
Tukey's multiple comparisons test	Mean Diff,	95,00% CI of diff,	Below threshold?	Summary	Adjusted P Value
WT vs. rop3/2/4	0.4473	0,1768 to 0,7178	Yes	***	0.0005	A-B
WT vs. rop4xKO/ROP1pro:ROP1F31L	0.3097	0,02280 to 0,5966	Yes	*	0.0313	A-C
rop3/2/4 vs. rop4xKO/ROP1pro:ROP1F31L	-0.1376	-0,4245 to 0,1493	No	ns	0.4893	B-C
Figure 7D 5-week-old area
ANOVA summary
F	480.3
P value	<0,0001
P value summary	****
Significant diff. among means (P < 0.05)?	Yes
R squared	0.7961
Tukey's multiple comparisons test	Mean Diff,	95,00% CI of diff,	Below threshold?	Summary	Adjusted P Value
WT vs. rop3/2/4	0.9064	0,8309 to 0,9819	Yes	****	<0,0001	A-B
WT vs. rop4xKO/ROP1pro:ROP1F31L	0.7933	0,7184 to 0,8681	Yes	****	<0,0001	A-C
rop3/2/4 vs. rop4xKO/ROP1pro:ROP1F31L	-0.1131	-0,1886 to -0,03760	Yes	**	0.0014	B-C
Figure 7E caulonema differentiation
ANOVA summary
F	0.8084
P value	0.4561
P value summary	ns
Significant diff. among means (P < 0.05)?	No
R squared	0.0565
Tukey's multiple comparisons test	Mean Diff,	95,00% CI of diff,	Below threshold?	Summary	Adjusted P Value
WT vs. rop3/2/4	18.23	-19,84 to 56,31	No	ns	0.4707	A-B
WT vs. rop4xKO/ROP1pro:ROP1F31L	3.067	-35,01 to 41,14	No	ns	0.9783	A-C
rop3/2/4 vs. rop4xKO/ROP1pro:ROP1F31L	-15.17	-53,24 to 22,91	No	ns	0.5908	B-C
Figure 8A RT-qPCR AtROP7, HsRHOA
Brown-Forsythe ANOVA test
F* (DFn, DFd)	219,3 (5,000, 2,186)
P value	0.003
P value summary	**
Significant diff. among means (P < 0.05)?	Yes
Welch's ANOVA test
W (DFn, DFd)	2380 (5,000, 5,003)
P value	<0,0001
P value summary	****
Significant diff. among means (P < 0.05)?	Yes
Dunnett's T3 multiple comparisons test	Mean Diff,	95,00% CI of diff,	Below threshold?	Summary	Adjusted P Value
WT vs. rop3/1/2	0.0786	-2,569 to 2,726	No	ns	>0,9999	A-B
WT vs. Column C	-2.108	-26,98 to 22,76	No	ns	0.9738	A-C
WT vs. Column D	-40.57	-42,21 to -38,92	Yes	****	<0,0001	A-D
WT vs. Column E	-13.54	-96,35 to 69,26	No	ns	0.7686	A-E
WT vs. Column F	-778	-1180 to -376,2	Yes	*	0.0137	A-F
Column C vs. Column D	-38.46	-63,42 to -13,50	Yes	*	0.0215	C-D
Column E vs. Column F	-764.5	-1175 to -354,2	Yes	*	0.0148	E-F
Supplemental Figure S4 qPCR
ANOVA summary
F	13.32
P value	0.0018
P value summary	**
Significant diff. among means (P < 0.05)?	Yes
R squared	0.8332
Tukey's multiple comparisons test	Mean Diff,	95,00% CI of diff,	Below threshold?	Summary	Adjusted P Value
ROP1 vs. ROP2	0.086	-0,9081 to 1,080	No	ns	0.992	A-B
ROP1 vs. ROP3	0.223	-0,7711 to 1,217	No	ns	0.8871	A-C
ROP1 vs. ROP4	-1.489	-2,483 to -0,4946	Yes	**	0.0059	A-D
ROP2 vs. ROP3	0.137	-0,8571 to 1,131	No	ns	0.9695	B-C
ROP2 vs. ROP4	-1.575	-2,569 to -0,5806	Yes	**	0.0042	B-D
ROP3 vs. ROP4	-1.712	-2,706 to -0,7176	Yes	**	0.0025	C-D
Supplemental Figure S5A cell length
Two-way ANOVA	Ordinary
Alpha	0.05
Source of Variation	% of total variation	P value	P value summary	Significant?
moss line	0.1323	0.8776	ns	No
cell type	45.59	<0,0001	****	Yes
ANOVA table	SS (Type III)	DF	MS	F (DFn, DFd)	P value
moss line	168.2	4	42.05	F (4, 493) = 0,3005	P=0,8776
cell type	57948	1	57948	F (1, 493) = 414,0	P<0,0001
Residual	69003	493	140
Tukey's multiple comparisons test	Predicted (LS) mean diff,	95,00% CI of diff,	Below threshold?	Summary	Adjusted P Value
WT:caulonema vs. WT:chloronema	21.55	18,19 to 24,92	Yes	****	<0,0001
WT:caulonema vs. rop1:caulonema	0.4629	-4,855 to 5,781	No	ns	>0,9999
WT:caulonema vs. rop1:chloronema	22.02	15,72 to 28,31	Yes	****	<0,0001
WT:caulonema vs. rop2:caulonema	-0.9114	-6,229 to 4,406	No	ns	>0,9999
WT:caulonema vs. rop2:chloronema	20.64	14,35 to 26,94	Yes	****	<0,0001
WT:caulonema vs. rop3:caulonema	0.03042	-5,301 to 5,362	No	ns	>0,9999
WT:caulonema vs. rop3:chloronema	21.58	15,29 to 27,88	Yes	****	<0,0001
WT:caulonema vs. rop4:caulonema	0.8174	-4,500 to 6,135	No	ns	>0,9999
WT:caulonema vs. rop4:chloronema	22.37	16,08 to 28,66	Yes	****	<0,0001
WT:chloronema vs. rop1:caulonema	-21.09	-27,38 to -14,80	Yes	****	<0,0001
WT:chloronema vs. rop1:chloronema	0.4629	-4,855 to 5,781	No	ns	>0,9999
WT:chloronema vs. rop2:caulonema	-22.46	-28,76 to -16,17	Yes	****	<0,0001
WT:chloronema vs. rop2:chloronema	-0.9114	-6,229 to 4,406	No	ns	>0,9999
WT:chloronema vs. rop3:caulonema	-21.52	-27,84 to -15,21	Yes	****	<0,0001
WT:chloronema vs. rop3:chloronema	0.03042	-5,301 to 5,362	No	ns	>0,9999
WT:chloronema vs. rop4:caulonema	-20.74	-27,03 to -14,44	Yes	****	<0,0001
WT:chloronema vs. rop4:chloronema	0.8174	-4,500 to 6,135	No	ns	>0,9999
rop1:caulonema vs. rop1:chloronema	21.55	18,19 to 24,92	Yes	****	<0,0001
rop1:caulonema vs. rop2:caulonema	-1.374	-6,692 to 3,943	No	ns	0.9982
rop1:caulonema vs. rop2:chloronema	20.18	13,88 to 26,47	Yes	****	<0,0001
rop1:caulonema vs. rop3:caulonema	-0.4325	-5,764 to 4,899	No	ns	>0,9999
rop1:caulonema vs. rop3:chloronema	21.12	14,82 to 27,42	Yes	****	<0,0001
rop1:caulonema vs. rop4:caulonema	0.3545	-4,963 to 5,672	No	ns	>0,9999
rop1:caulonema vs. rop4:chloronema	21.91	15,61 to 28,20	Yes	****	<0,0001
rop1:chloronema vs. rop2:caulonema	-22.93	-29,22 to -16,63	Yes	****	<0,0001
rop1:chloronema vs. rop2:chloronema	-1.374	-6,692 to 3,943	No	ns	0.9982
rop1:chloronema vs. rop3:caulonema	-21.99	-28,30 to -15,67	Yes	****	<0,0001
rop1:chloronema vs. rop3:chloronema	-0.4325	-5,764 to 4,899	No	ns	>0,9999
rop1:chloronema vs. rop4:caulonema	-21.2	-27,49 to -14,90	Yes	****	<0,0001
rop1:chloronema vs. rop4:chloronema	0.3545	-4,963 to 5,672	No	ns	>0,9999
rop2:caulonema vs. rop2:chloronema	21.55	18,19 to 24,92	Yes	****	<0,0001
rop2:caulonema vs. rop3:caulonema	0.9418	-4,389 to 6,273	No	ns	>0,9999
rop2:caulonema vs. rop3:chloronema	22.49	16,20 to 28,79	Yes	****	<0,0001
rop2:caulonema vs. rop4:caulonema	1.729	-3,589 to 7,046	No	ns	0.9901
rop2:caulonema vs. rop4:chloronema	23.28	16,99 to 29,58	Yes	****	<0,0001
rop2:chloronema vs. rop3:caulonema	-20.61	-26,93 to -14,30	Yes	****	<0,0001
rop2:chloronema vs. rop3:chloronema	0.9418	-4,389 to 6,273	No	ns	>0,9999
rop2:chloronema vs. rop4:caulonema	-19.82	-26,12 to -13,53	Yes	****	<0,0001
rop2:chloronema vs. rop4:chloronema	1.729	-3,589 to 7,046	No	ns	0.9901
rop3:caulonema vs. rop3:chloronema	21.55	18,19 to 24,92	Yes	****	<0,0001
rop3:caulonema vs. rop4:caulonema	0.787	-4,544 to 6,118	No	ns	>0,9999
rop3:caulonema vs. rop4:chloronema	22.34	16,03 to 28,65	Yes	****	<0,0001
rop3:chloronema vs. rop4:caulonema	-20.77	-27,06 to -14,47	Yes	****	<0,0001
rop3:chloronema vs. rop4:chloronema	0.787	-4,544 to 6,118	No	ns	>0,9999
rop4:caulonema vs. rop4:chloronema	21.55	18,19 to 24,92	Yes	****	<0,0001
Supplemental Figure S5C caulonema differentiation
ANOVA summary
F	2.471
P value	0.0436
P value summary	*
Significant diff. among means (P < 0.05)?	Yes
R squared	0.01639
Tukey's multiple comparisons test	Mean Diff,	95,00% CI of diff,	Below threshold?	Summary	Adjusted P Value
WT vs. rop1	-9.541	-20,95 to 1,872	No	ns	0.1504	A-B
WT vs. rop2	-5.593	-17,03 to 5,844	No	ns	0.6675	A-C
WT vs. rop3	-11.09	-22,50 to 0,3233	No	ns	0.0615	A-D
WT vs. rop4	-10.54	-21,98 to 0,8948	No	ns	0.0871	A-E
rop1 vs. rop2	3.948	-7,489 to 15,38	No	ns	0.8794	B-C
rop1 vs. rop3	-1.549	-12,96 to 9,864	No	ns	0.9959	B-D
rop1 vs. rop4	-1.001	-12,44 to 10,44	No	ns	0.9993	B-E
rop2 vs. rop3	-5.497	-16,93 to 5,940	No	ns	0.682	C-D
rop2 vs. rop4	-4.949	-16,41 to 6,512	No	ns	0.762	C-E
rop3 vs. rop4	0.5476	-10,89 to 11,98	No	ns	>0,9999	D-E
Supplemental Figure S5D 5-day-old area
ANOVA summary
F	4.238
P value	0.0022
P value summary	**
Significant diff. among means (P < 0.05)?	Yes
R squared	0.0284
Tukey's multiple comparisons test	Mean Diff,	95,00% CI of diff,	Below threshold?	Summary	Adjusted P Value
WT vs. rop1	-0.09796	-0,3186 to 0,1227	No	ns	0.7428	A-B
WT vs. rop2	0.1473	-0,07341 to 0,3679	No	ns	0.3595	A-C
WT vs. rop3	-0.1506	-0,3712 to 0,07008	No	ns	0.3363	A-D
WT vs. rop4	-0.0395	-0,2602 to 0,1812	No	ns	0.9883	A-E
rop1 vs. rop2	0.2452	0,03203 to 0,4584	Yes	*	0.0149	B-C
rop1 vs. rop3	-0.05262	-0,2658 to 0,1606	No	ns	0.9617	B-D
rop1 vs. rop4	0.05846	-0,1547 to 0,2716	No	ns	0.9444	B-E
rop2 vs. rop3	-0.2978	-0,5110 to -0,08465	Yes	**	0.0014	C-D
rop2 vs. rop4	-0.1868	-0,3999 to 0,02643	No	ns	0.1175	C-E
rop3 vs. rop4	0.1111	-0,1021 to 0,3243	No	ns	0.6112	D-E
Supplemental Figure S5E 5-week-old area
ANOVA summary
F	4.707
P value	0.0012
P value summary	**
Significant diff. among means (P < 0.05)?	Yes
R squared	0.08192
Tukey's multiple comparisons test	Mean Diff,	95,00% CI of diff,	Below threshold?	Summary	Adjusted P Value
WT vs. rop1	0.08377	-0,07120 to 0,2387	No	ns	0.5718	A-B
WT vs. rop2	0.1804	0,02349 to 0,3373	Yes	*	0.0152	A-C
WT vs. rop3	0.08208	-0,07383 to 0,2380	No	ns	0.597	A-D
WT vs. rop4	-0.04688	-0,2001 to 0,1063	No	ns	0.9172	A-E
rop1 vs. rop2	0.09661	-0,06201 to 0,2552	No	ns	0.4511	B-C
rop1 vs. rop3	-0.001691	-0,1593 to 0,1560	No	ns	>0,9999	B-D
rop1 vs. rop4	-0.1307	-0,2856 to 0,02432	No	ns	0.1427	B-E
rop2 vs. rop3	-0.0983	-0,2578 to 0,06124	No	ns	0.439	C-D
rop2 vs. rop4	-0.2273	-0,3842 to -0,07037	Yes	***	0.0009	C-E
rop3 vs. rop4	-0.129	-0,2849 to 0,02695	No	ns	0.1568	D-E
Supplemental Figure S7A IAA amount
ANOVA summary
F	1.916
P value	0.0819
P value summary	ns
Significant diff. among means (P < 0.05)?	No
R squared	0.073
Tukey's multiple comparisons test	Mean Diff,	95,00% CI of diff,	Below threshold?	Summary	Adjusted P Value
WT vs. rop1/2	2.034	-0,02227 to 4,090	No	ns	0.0546	A-B
WT vs. rop3/1	1.675	-0,4079 to 3,758	No	ns	0.2043	A-C
WT vs. rop4/1	1.325	-0,8542 to 3,504	No	ns	0.5383	A-D
WT vs. rop3/2	1.573	-0,3771 to 3,523	No	ns	0.2012	A-E
WT vs. rop2/4	1.247	-0,7214 to 3,215	No	ns	0.4875	A-F
WT vs. rop3/4	1.803	-0,2537 to 3,859	No	ns	0.1273	A-G
rop1/2 vs. rop3/1	-0.359	-2,488 to 1,770	No	ns	0.9988	B-C
rop1/2 vs. rop4/1	-0.7092	-2,932 to 1,514	No	ns	0.9628	B-D
rop1/2 vs. rop3/2	-0.461	-2,460 to 1,538	No	ns	0.993	B-E
rop1/2 vs. rop2/4	-0.787	-2,804 to 1,230	No	ns	0.9054	B-F
rop1/2 vs. rop3/4	-0.2314	-2,334 to 1,871	No	ns	0.9999	B-G
rop3/1 vs. rop4/1	-0.3502	-2,598 to 1,897	No	ns	0.9992	C-D
rop3/1 vs. rop3/2	-0.102	-2,128 to 1,924	No	ns	>0,9999	C-E
rop3/1 vs. rop2/4	-0.428	-2,472 to 1,616	No	ns	0.9959	C-F
rop3/1 vs. rop3/4	0.1275	-2,001 to 2,256	No	ns	>0,9999	C-G
rop4/1 vs. rop3/2	0.2482	-1,877 to 2,373	No	ns	0.9999	D-E
rop4/1 vs. rop2/4	-0.07776	-2,219 to 2,064	No	ns	>0,9999	D-F
rop4/1 vs. rop3/4	0.4778	-1,745 to 2,700	No	ns	0.9952	D-G
rop3/2 vs. rop2/4	-0.326	-2,234 to 1,582	No	ns	0.9987	E-F
rop3/2 vs. rop3/4	0.2295	-1,769 to 2,228	No	ns	0.9999	E-G
rop2/4 vs. rop3/4	0.5555	-1,461 to 2,572	No	ns	0.9822	F-G
Supplemental Figure S7C RT-qPCR, PpRSL
ANOVA summary
F	0.5187
P value	0.7849
P value summary	ns
Significant diff. among means (P < 0.05)?	No
R squared	0.1819
Tukey's multiple comparisons test	Mean Diff,	95,00% CI of diff,	Below threshold?	Summary	Adjusted P Value
WT vs. rop1/2	-0.1517	-1,158 to 0,8549	No	ns	0.9982	A-B
WT vs. rop3/1	-0.3293	-1,336 to 0,6773	No	ns	0.9125	A-C
WT vs. rop4/1	-0.4498	-1,456 to 0,5568	No	ns	0.7266	A-D
WT vs. rop3/2	-0.2074	-1,214 to 0,7992	No	ns	0.9901	A-E
WT vs. rop2/4	-0.2811	-1,288 to 0,7255	No	ns	0.9563	A-F
WT vs. rop3/4	-0.1035	-1,110 to 0,9030	No	ns	0.9998	A-G
rop1/2 vs. rop3/1	-0.1776	-1,184 to 0,8290	No	ns	0.9957	B-C
rop1/2 vs. rop4/1	-0.2981	-1,305 to 0,7085	No	ns	0.943	B-D
rop1/2 vs. rop3/2	-0.0557	-1,062 to 0,9509	No	ns	>0,9999	B-E
rop1/2 vs. rop2/4	-0.1294	-1,136 to 0,8772	No	ns	0.9992	B-F
rop1/2 vs. rop3/4	0.04817	-0,9584 to 1,055	No	ns	>0,9999	B-G
rop3/1 vs. rop4/1	-0.1205	-1,127 to 0,8861	No	ns	0.9995	C-D
rop3/1 vs. rop3/2	0.1219	-0,8847 to 1,128	No	ns	0.9995	C-E
rop3/1 vs. rop2/4	0.04818	-0,9584 to 1,055	No	ns	>0,9999	C-F
rop3/1 vs. rop3/4	0.2258	-0,7808 to 1,232	No	ns	0.9848	C-G
rop4/1 vs. rop3/2	0.2424	-0,7642 to 1,249	No	ns	0.9784	D-E
rop4/1 vs. rop2/4	0.1687	-0,8379 to 1,175	No	ns	0.9967	D-F
rop4/1 vs. rop3/4	0.3462	-0,6603 to 1,353	No	ns	0.8926	D-G
rop3/2 vs. rop2/4	-0.07371	-1,080 to 0,9329	No	ns	>0,9999	E-F
rop3/2 vs. rop3/4	0.1039	-0,9027 to 1,110	No	ns	0.9998	E-G
rop2/4 vs. rop3/4	0.1776	-0,8290 to 1,184	No	ns	0.9957	F-G
Supplemental Figure S7C RT-qPCR, PpPINA
ANOVA summary
F	0.5698
P value	0.748
P value summary	ns
Significant diff. among means (P < 0.05)?	No
R squared	0.1963
Tukey's multiple comparisons test	Mean Diff,	95,00% CI of diff,	Below threshold?	Summary	Adjusted P Value
WT vs. rop1/2	-0.2258	-1,508 to 1,057	No	ns	0.9957	A-B
WT vs. rop3/1	0.1237	-1,159 to 1,406	No	ns	0.9999	A-C
WT vs. rop4/1	-0.4439	-1,726 to 0,8386	No	ns	0.8899	A-D
WT vs. rop3/2	-0.2285	-1,511 to 1,054	No	ns	0.9954	A-E
WT vs. rop2/4	-0.1768	-1,459 to 1,106	No	ns	0.9989	A-F
WT vs. rop3/4	-0.3881	-1,671 to 0,8943	No	ns	0.9373	A-G
rop1/2 vs. rop3/1	0.3495	-0,9330 to 1,632	No	ns	0.9609	B-C
rop1/2 vs. rop4/1	-0.2181	-1,501 to 1,064	No	ns	0.9964	B-D
rop1/2 vs. rop3/2	-0.002737	-1,285 to 1,280	No	ns	>0,9999	B-E
rop1/2 vs. rop2/4	0.04894	-1,234 to 1,331	No	ns	>0,9999	B-F
rop1/2 vs. rop3/4	-0.1624	-1,445 to 1,120	No	ns	0.9993	B-G
rop3/1 vs. rop4/1	-0.5676	-1,850 to 0,7149	No	ns	0.7346	C-D
rop3/1 vs. rop3/2	-0.3522	-1,635 to 0,9302	No	ns	0.9595	C-E
rop3/1 vs. rop2/4	-0.3006	-1,583 to 0,9819	No	ns	0.9811	C-F
rop3/1 vs. rop3/4	-0.5119	-1,794 to 0,7706	No	ns	0.8118	C-G
rop4/1 vs. rop3/2	0.2153	-1,067 to 1,498	No	ns	0.9967	D-E
rop4/1 vs. rop2/4	0.267	-1,015 to 1,549	No	ns	0.9896	D-F
rop4/1 vs. rop3/4	0.05572	-1,227 to 1,338	No	ns	>0,9999	D-G
rop3/2 vs. rop2/4	0.05168	-1,231 to 1,334	No	ns	>0,9999	E-F
rop3/2 vs. rop3/4	-0.1596	-1,442 to 1,123	No	ns	0.9994	E-G
rop2/4 vs. rop3/4	-0.2113	-1,494 to 1,071	No	ns	0.997	F-G
Supplemental Figure S7C RT-qPCR, PpSHI1
ANOVA summary
F	2.329
P value	0.0903
P value summary	ns
Significant diff. among means (P < 0.05)?	No
R squared	0.4996
Tukey's multiple comparisons test	Mean Diff,	95,00% CI of diff,	Below threshold?	Summary	Adjusted P Value
WT vs. rop1/2	-0.2008	-0,5434 to 0,1418	No	ns	0.4546	A-B
WT vs. rop3/1	-0.1966	-0,5392 to 0,1460	No	ns	0.4773	A-C
WT vs. rop4/1	-0.02384	-0,3664 to 0,3188	No	ns	>0,9999	A-D
WT vs. rop3/2	-0.1151	-0,4577 to 0,2275	No	ns	0.9022	A-E
WT vs. rop2/4	-0.2858	-0,6284 to 0,05681	No	ns	0.1327	A-F
WT vs. rop3/4	-0.2368	-0,5794 to 0,1058	No	ns	0.2832	A-G
rop1/2 vs. rop3/1	0.004157	-0,3384 to 0,3468	No	ns	>0,9999	B-C
rop1/2 vs. rop4/1	0.177	-0,1657 to 0,5196	No	ns	0.5896	B-D
rop1/2 vs. rop3/2	0.08565	-0,2570 to 0,4283	No	ns	0.974	B-E
rop1/2 vs. rop2/4	-0.085	-0,4276 to 0,2576	No	ns	0.975	B-F
rop1/2 vs. rop3/4	-0.036	-0,3786 to 0,3066	No	ns	0.9998	B-G
rop3/1 vs. rop4/1	0.1728	-0,1698 to 0,5154	No	ns	0.6138	C-D
rop3/1 vs. rop3/2	0.0815	-0,2611 to 0,4241	No	ns	0.9796	C-E
rop3/1 vs. rop2/4	-0.08916	-0,4318 to 0,2534	No	ns	0.9685	C-F
rop3/1 vs. rop3/4	-0.04016	-0,3828 to 0,3024	No	ns	0.9996	C-G
rop4/1 vs. rop3/2	-0.0913	-0,4339 to 0,2513	No	ns	0.9648	D-E
rop4/1 vs. rop2/4	-0.262	-0,6046 to 0,08065	No	ns	0.1945	D-F
rop4/1 vs. rop3/4	-0.213	-0,5556 to 0,1297	No	ns	0.3913	D-G
rop3/2 vs. rop2/4	-0.1707	-0,5133 to 0,1719	No	ns	0.6262	E-F
rop3/2 vs. rop3/4	-0.1217	-0,4643 to 0,2210	No	ns	0.8781	E-G
rop2/4 vs. rop3/4	0.049	-0,2936 to 0,3916	No	ns	0.9986	F-G
Supplemental Figure S7C RT-qPCR, PpAUX
ANOVA summary
F	2.605
P value	0.0656
P value summary	ns
Significant diff. among means (P < 0.05)?	No
R squared	0.5275
Tukey's multiple comparisons test	Mean Diff,	95,00% CI of diff,	Below threshold?	Summary	Adjusted P Value
WT vs. rop1/2	-0.1433	-0,7693 to 0,4827	No	ns	0.9831	A-B
WT vs. rop3/1	-0.06613	-0,6921 to 0,5599	No	ns	0.9998	A-C
WT vs. rop4/1	-0.5721	-1,198 to 0,05387	No	ns	0.0837	A-D
WT vs. rop3/2	-0.4621	-1,088 to 0,1639	No	ns	0.2235	A-E
WT vs. rop2/4	-0.2702	-0,8962 to 0,3558	No	ns	0.755	A-F
WT vs. rop3/4	-0.3351	-0,9611 to 0,2909	No	ns	0.5523	A-G
rop1/2 vs. rop3/1	0.07721	-0,5488 to 0,7032	No	ns	0.9994	B-C
rop1/2 vs. rop4/1	-0.4288	-1,055 to 0,1972	No	ns	0.2919	B-D
rop1/2 vs. rop3/2	-0.3187	-0,9447 to 0,3073	No	ns	0.6042	B-E
rop1/2 vs. rop2/4	-0.1268	-0,7528 to 0,4992	No	ns	0.991	B-F
rop1/2 vs. rop3/4	-0.1917	-0,8177 to 0,4343	No	ns	0.9339	B-G
rop3/1 vs. rop4/1	-0.506	-1,132 to 0,1200	No	ns	0.1534	C-D
rop3/1 vs. rop3/2	-0.3959	-1,022 to 0,2301	No	ns	0.3728	C-E
rop3/1 vs. rop2/4	-0.204	-0,8300 to 0,4220	No	ns	0.9138	C-F
rop3/1 vs. rop3/4	-0.2689	-0,8949 to 0,3571	No	ns	0.7586	C-G
rop4/1 vs. rop3/2	0.1101	-0,5159 to 0,7361	No	ns	0.9957	D-E
rop4/1 vs. rop2/4	0.302	-0,3240 to 0,9280	No	ns	0.6575	D-F
rop4/1 vs. rop3/4	0.2371	-0,3889 to 0,8631	No	ns	0.8443	D-G
rop3/2 vs. rop2/4	0.1919	-0,4341 to 0,8179	No	ns	0.9336	E-F
rop3/2 vs. rop3/4	0.127	-0,4990 to 0,7530	No	ns	0.9909	E-G
rop2/4 vs. rop3/4	-0.06491	-0,6909 to 0,5611	No	ns	0.9998	F-G
Supplemental Figure S8A RT-qPCR PpROP1
Unpaired t test
P value	0.1285
P value summary	ns
Significantly different (P < 0.05)?	No
One- or two-tailed P value?	Two-tailed
t, df	t=1,911, df=4
How big is the difference?
Mean of column A	1.068
Mean of column B	1.382
Difference between means (B - A) ± SEM	0,3140 ± 0,1643
95% confidence interval	-0,1421 to 0,7702
R squared (eta squared)	0.4773
F test to compare variances
F, DFn, Dfd	5,003, 2, 2
P value	0.3332
P value summary	ns
Significantly different (P < 0.05)?	No
Supplemental Figure S8B nuclei number
Unpaired t test
P value	0.4689
P value summary	ns
Significantly different (P < 0.05)?	No
One- or two-tailed P value?	Two-tailed
t, df	t=0,7444, df=14
How big is the difference?
Mean of column A	19
Mean of column B	22.63
Difference between means (B - A) ± SEM	3,625 ± 4,870
95% confidence interval	-6,819 to 14,07
R squared (eta squared)	0.03808
F test to compare variances
F, DFn, Dfd	2,772, 7, 7
P value	0.2019
P value summary	ns
Significantly different (P < 0.05)?	No
Supplemental Figure S8C chloronema cell length
Unpaired t test
P value	0.3288
P value summary	ns
Significantly different (P < 0.05)?	No
One- or two-tailed P value?	Two-tailed
t, df	t=0,9821, df=85
How big is the difference?
Mean of column A	74.51
Mean of column B	78.2
Difference between means (B - A) ± SEM	3,694 ± 3,762
95% confidence interval	-3,785 to 11,17
R squared (eta squared)	0.01122
F test to compare variances
F, DFn, Dfd	1,080, 41, 44
P value	0.8013
P value summary	ns
Significantly different (P < 0.05)?	No
Supplemental Figure S8D caulonema differentiation
Unpaired t test
P value	0.7065
P value summary	ns
Significantly different (P < 0.05)?	No
One- or two-tailed P value?	Two-tailed
t, df	t=0,3793, df=38
How big is the difference?
Mean of column A	44.1
Mean of column B	46.55
Difference between means (B - A) ± SEM	2,450 ± 6,459
95% confidence interval	-10,62 to 15,52
R squared (eta squared)	0.003773
F test to compare variances
F, DFn, Dfd	1,870, 19, 19
P value	0.1816
P value summary	ns
Significantly different (P < 0.05)?	No
Supplemental Figure S8E 5-day-old area
Unpaired t test
P value	0.2882
P value summary	ns
Significantly different (P < 0.05)?	No
One- or two-tailed P value?	Two-tailed
t, df	t=1,067, df=114
How big is the difference?
Mean of column A	0.9646
Mean of column B	0.8852
Difference between means (B - A) ± SEM	-0,07943 ± 0,07444
95% confidence interval	-0,2269 to 0,06804
R squared (eta squared)	0.009888
F test to compare variances
F, DFn, Dfd	2,627, 55, 59
P value	0.0003
P value summary	***
Significantly different (P < 0.05)?	Yes
Supplemental Figure S8F 4-week-old area
Unpaired t test
P value	0.7563
P value summary	ns
Significantly different (P < 0.05)?	No
One- or two-tailed P value?	Two-tailed
t, df	t=0,3111, df=108
How big is the difference?
Mean of column A	1.044
Mean of column B	1.023
Difference between means (B - A) ± SEM	-0,02075 ± 0,06670
95% confidence interval	-0,1530 to 0,1115
R squared (eta squared)	0.0008955
F test to compare variances
F, DFn, Dfd	1,684, 54, 54
P value	0.0582
P value summary	ns
Significantly different (P < 0.05)?	No

## Sheet: S6
Supporting Information Table S6. Rate of polarized cell expansion of rop4xKO/indpro:ROP2 at low induction level.
rop4xKO/indpro:ROP2
b-estradiol (nM)	5-days-old protonemata	n
	with elongated cells (%)
0	0	200
0.02	5	425
0.2	6.7	342
0.4	45	340
0.9	99	365

## Sheet: S7
Supporting Information Table S7. ROP protein families in mosses: number of members and amino acid sequence conservation.
Species	ROP ID	Accession	Data library	Amino acid identidy shared with the indicated ROP (%)							WDG
				PpROP1	SfROP1	CdROP1	OlROP1	RsROP1	CpROP1	AatROP1	whole gemone duplication
Physcomitrium patens	PpROP1	Pp6c14_2140	Phytozome P. patens V6.1								2x WDG1
	PpROP2	Pp6c2_11900		99.5
	PpROP3	Pp6c1_11060		99.5
	PpROP4	Pp6c10_2660		100.0
Sphagnum fallax	SfROP1	Sphfalx06G097600	Phytozome S. fallax V1.1	94.9							2x WDG2
	SfROP2	Sphfalx13G088000		96.0	94.3
	SfROP3	Sphfalx14G076800		96.5	93.9
	SfROP4	Sphfalx18G051700		96.0	93.9
Atrichum angustatum	AaROP	onekp|ZTHV_scaffold_2084304 Atrichum_angustatum	ONEKP CNGBdb	99.0							0 WDG3
Andreaea rupestris	ArROP	gnl|onekp|WOGB_scaffold_2094631 Andreaea_rupestris	ONEKP CNGBdb	99.0							0 WDG3
Diphyscium foliosum	DfROP	gnl|onekp|AWOI_scaffold_2072508 Diphyscium_foliosum	ONEKP CNGBdb	99.5							0 WDG3
Takakia lepidozioides	TlROP	gnl|onekp|SKQD_scaffold_2079078 Takakia_lepidozioides	ONEKP CNGBdb	98.5							0 WDG3
Bryum argenteum	BaROP	gnl|onekp|JMXW_scaffold_2006533 Bryum_argenteum	ONEKP CNGBdb	99.5							1x ancient WDG3
Buxbaumia aphylla	BapROP	gnl|onekp|HRWG_scaffold_2070290 Buxbaumia_aphylla	ONEKP CNGBdb	100.0							1x ancient WDG3
Calliergon cordifolium	CcROP	gnl|onekp|TAVP_scaffold_2005151 Calliergon_cordifolium	ONEKP CNGBdb	99.5							1x ancient WDG3
Fontinalis antipyretica	FaROP	gnl|onekp|DHWX_scaffold_2074728 Fontinalis_antipyretica	ONEKP CNGBdb	99.0							1x ancient WDG3
Leucobryum albidum	LaROP	gnl|onekp|VMXJ_scaffold_2010101 Leucobryum_albidum	ONEKP CNGBdb	99.5							1x ancient WDG3
Philonotis fontana	PfROP	gnl|onekp|ORKS_scaffold_2003761 Philonotis_fontana	ONEKP CNGBdb	99.5							1x ancient WDG3
Polytrichum commune	PcROP	onekp|SZYG_scaffold_2042265 Polytrichum_commune	ONEKP CNGBdb	98.5							1x ancient WDG3
Ceratodon purpureus	CpROP1	gnl|onekp|FFPD_scaffold_2008289 Ceratodon_purpureus	ONEKP CNGBdb	99.5							1x ancient WDG3
	CpROP2	gnl|onekp|FFPD_scaffold_2009252 Ceratodon_purpureus	ONEKP CNGBdb	99.5
Orthotrichum lyellii	OlROP1	gnl|onekp|CMEQ_scaffold_2011516 Orthotrichum_lyellii	ONEKP CNGBdb	98.0							1x ancient WDG3
	OlROP2	gnl|onekp|CMEQ_scaffold_2013049 Orthotrichum_lyellii	ONEKP CNGBdb	98.5			97.5
Rhynchostegium serrulatum	RsROP1	gnl|onekp|JADL_scaffold_2005567 Rhynchostegium_serrulatum	ONEKP CNGBdb	98.0							1x ancient WDG3
	RsROP2	gnl|onekp|JADL_scaffold_2005566 Rhynchostegium_serrulatum	ONEKP CNGBdb	97.5				98.9
Climacium dendroides	CdROP1	gnl|onekp|MIRS_scaffold_2008952 Climacium_dendroides	ONEKP CNGBdb	98.5							1x ancient WDG3
	CdROP2	gnl|onekp|MIRS_scaffold_2008953 Climacium_dendroides	ONEKP CNGBdb	98.0		99.5
Anomodon attenuatus	AatROP1	onekp|QMWB_scaffold_2004844 Anomodon_attenuatus	ONEKP CNGBdb	99.5							1x ancient WDG3
	AatROP2	onekp|QMWB_scaffold_2004846 Anomodon_attenuatus	ONEKP CNGBdb	99.0						99.5
	AatROP3	onekp|QMWB_scaffold_2004845 Anomodon_attenuatus	ONEKP CNGBdb	98.0						98.5
References:
Altschul SF, Gish W, Miller W, Myers EW, Lipman DJ. 1990. Basic local alignment search tool. J. Mol. Biol. 215(3): 403-410.
Bi G, Zhao S, Yao J, Wang H, Zhao M, Sun Y, Hou X, Haas FB, Varshney D, Prigge M, et al. 2024. Near telomere-to-telomere genome of the model plant Physcomitrium patens. Nat. Plants 10: 327-343.
2Gao B, Chen M-X, Li X-S, Liang Y-Q, Zhang D-Y, Wood AJ, Oliver MJ, Zhang J-H. 2022. Ancestral gene duplications in mosses characterized by integrated phylogenomic analyses. J. Syst. Evol. 60(1): 144-159.
Goodstein DM, Shu S, Howson R, Neupane R, Hayes RD, Fazo J, Mitros T, Dirks W, Hellsten U, Putnam N, et al. 2012. Phytozome: a comparative platform for green plant genomics. Nucleic Acids Res. 40(Database issue): D1178-D1186.
1Lang D, Ullrich KK, Murat F, Fuchs J, Jenkins J, Haas FB, Piednoel M, Gundlach H, Van Bel M, Meyberg R, et al. 2018. The Physcomitrella patens chromosome-scale assembly reveals moss genome structure and evolution. Plant J. 93(3): 515-533.
3Leebens-Mack J, Barker MS, Carpenter EJ, Deyholos MK. 2019. One thousand plant transcriptomes and the phylogenomics of green plants. Nature 574(7780): 679-685.
1Rensing SA, Ick J, Fawcett JA, Lang D, Zimmer A, Van De Peer Y, Reski R. 2007. An ancient genome duplication contributed to the abundance of metabolic genes in the moss Physcomitrella patens. BMC Evol. Biol. 7(1): 130.
